# Supplementary material for: Ultra-High-Performance Liquid Chromatography–Tandem Mass Spectrometry and Network Pharmacology Reveal the Mechanisms of Rhodiola crenulata in Improving Non-Alcoholic Fatty Liver Disease
Source: Curr Issues Mol Biol. 2025 May 1;47(5):324. doi: 10.3390/cimb47050324 (PMC12110739; doi:10.3390/cimb47050324)
Supplement: Supplementary file 1 [file cimb-47-00324-s001.zip]

Archive with 8 entries (8 files):
- Drug Component-Disease-Target.xlsx
- Figure 6.pdf
- metascape_result-GOBP.xlsx
- metascape_result-GOCC.xlsx
- metascape_result-GOMF.xlsx
- metascape_result-KEGG.xlsx
- PPI.xlsx
- supplementary materialsFig.S1.xls
