# Supplementary material for: Ultra-High-Performance Liquid Chromatography–Tandem Mass Spectrometry and Network Pharmacology Reveal the Mechanisms of Rhodiola crenulata in Improving Non-Alcoholic Fatty Liver Disease
Source: Curr Issues Mol Biol. 2025 May 1;47(5):324. doi: 10.3390/cimb47050324 (PMC12110739; doi:10.3390/cimb47050324)
Supplement: Supplementary file 1 [file cimb-47-00324-s001.zip › Drug Component-Disease-Target.xlsx]

## Sheet: Analyze data
SUID	AverageShortestPathLength	BetweennessCentrality	ClosenessCentrality	ClusteringCoefficient	Degree	Eccentricity	IsSingleNode	name	NeighborhoodConnectivity	NumberOfDirectedEdges	NumberOfUndirectedEdges	PartnerOfMultiEdgedNodePairs	Radiality	selected	SelfLoops	shared name	Stress	TopologicalCoefficient	type
72	2.42308	0.0319851	0.412698	0	27	3	FALSE	Crenulatin	3.14815	27	0	0	0.525641	FALSE	0	Crenulatin	1818	0.358025	drug
73	1.99038	0.00199704	0.502415	0	4	3	FALSE	CASP3	44.25	4	0	0	0.669872	FALSE	0	CASP3	682	0.445876	gene
75	2.44231	0.0284774	0.409449	0	26	3	FALSE	Rhodiooctanoside	3.53846	26	0	0	0.519231	FALSE	0	Rhodiooctanoside	1954	0.423077	drug
77	2.44231	0.0313492	0.409449	0	26	3	FALSE	Tyrosol	2.88462	26	0	0	0.519231	FALSE	0	Tyrosol	1576	0.314103	drug
79	2.32692	0.0447346	0.429752	0	32	3	FALSE	Catechin gallate	3.34375	32	0	0	0.557692	FALSE	0	Catechin gallate	2806	0.390625	drug
80	1.95192	0.0041086	0.512315	0	6	3	FALSE	VEGFA	39.3333	6	0	0	0.682692	FALSE	0	VEGFA	1514	0.395189	gene
83	2.36538	0.0389369	0.422764	0	30	3	FALSE	Eriodictyol	3.23333	30	0	0	0.544872	FALSE	0	Eriodictyol	2284	0.372222	drug
86	2.5	0.0227421	0.4	0	23	3	FALSE	Salidroside	3.47826	23	0	0	0.5	FALSE	0	Salidroside	1514	0.413043	drug
88	1.99038	0.00174248	0.502415	0	4	3	FALSE	STAT3	45.75	4	0	0	0.669872	FALSE	0	STAT3	670	0.46134	gene
92	1.97115	0.00277218	0.507317	0	5	3	FALSE	HSP90AA1	41.2	5	0	0	0.676282	FALSE	0	HSP90AA1	1032	0.414433	gene
97	2.00962	0.00092604	0.497608	0	3	3	FALSE	EGFR	50.3333	3	0	0	0.663462	FALSE	0	EGFR	346	0.508591	gene
100	2.00962	0.0007509	0.497608	0	3	3	FALSE	HIF1A	53.3333	3	0	0	0.663462	FALSE	0	HIF1A	330	0.539519	gene
103	1.99038	0.00162565	0.502415	0	4	3	FALSE	ESR1	46.5	4	0	0	0.669872	FALSE	0	ESR1	648	0.469072	gene
107	2.00962	0.00115185	0.497608	0	3	3	FALSE	PTGS2	50.3333	3	0	0	0.663462	FALSE	0	PTGS2	386	0.508591	gene
110	1.97115	0.0029615	0.507317	0	5	3	FALSE	MMP9	42	5	0	0	0.676282	FALSE	0	MMP9	1076	0.42268	gene
115	2.02885	0.00033557	0.492891	0	2	3	FALSE	AKT1	64	2	0	0	0.657051	FALSE	0	AKT1	138	0.649485	gene
117	2.02885	0.00039306	0.492891	0	2	3	FALSE	TNF	62	2	0	0	0.657051	FALSE	0	TNF	146	0.628866	gene
119	2.02885	0.00033557	0.492891	0	2	3	FALSE	PPARG	64	2	0	0	0.657051	FALSE	0	PPARG	138	0.649485	gene
121	2.02885	0.00029952	0.492891	0	2	3	FALSE	EP300	65	2	0	0	0.657051	FALSE	0	EP300	134	0.659794	gene
123	2.02885	0.00040241	0.492891	0	2	3	FALSE	CASP8	62.5	2	0	0	0.657051	FALSE	0	CASP8	144	0.634021	gene
125	2.02885	0.00041687	0.492891	0	2	3	FALSE	NOS3	62	2	0	0	0.657051	FALSE	0	NOS3	146	0.628866	gene
127	2.00962	0.00103963	0.497608	0	3	3	FALSE	GSK3B	49.3333	3	0	0	0.663462	FALSE	0	GSK3B	362	0.498282	gene
130	1.97115	0.00282056	0.507317	0	5	3	FALSE	MMP2	42.4	5	0	0	0.676282	FALSE	0	MMP2	1068	0.426804	gene
135	1.99038	0.00170643	0.502415	0	4	3	FALSE	HSPA5	43.5	4	0	0	0.669872	FALSE	0	HSPA5	620	0.438144	gene
139	2.00962	0.00090935	0.497608	0	3	3	FALSE	MAPK14	52	3	0	0	0.663462	FALSE	0	MAPK14	366	0.525773	gene
142	2.00962	0.0007509	0.497608	0	3	3	FALSE	APP	53.3333	3	0	0	0.663462	FALSE	0	APP	330	0.539519	gene
145	2.00962	0.0007509	0.497608	0	3	3	FALSE	RPS6KB1	53.3333	3	0	0	0.663462	FALSE	0	RPS6KB1	330	0.539519	gene
148	2.00962	0.0007509	0.497608	0	3	3	FALSE	SERPINE1	53.3333	3	0	0	0.663462	FALSE	0	SERPINE1	330	0.539519	gene
151	2.00962	0.00093898	0.497608	0	3	3	FALSE	PARP1	52	3	0	0	0.663462	FALSE	0	PARP1	366	0.525773	gene
154	1.99038	0.00170643	0.502415	0	4	3	FALSE	CDK1	43.5	4	0	0	0.669872	FALSE	0	CDK1	620	0.438144	gene
158	1.99038	0.00184148	0.502415	0	4	3	FALSE	IGFBP3	44.25	4	0	0	0.669872	FALSE	0	IGFBP3	670	0.445876	gene
162	1.99038	0.00162565	0.502415	0	4	3	FALSE	TERT	46.5	4	0	0	0.669872	FALSE	0	TERT	648	0.469072	gene
166	2.02885	0.00040241	0.492891	0	2	3	FALSE	HDAC1	62.5	2	0	0	0.657051	FALSE	0	HDAC1	144	0.634021	gene
168	2.02885	0.00041687	0.492891	0	2	3	FALSE	AR	62	2	0	0	0.657051	FALSE	0	AR	146	0.628866	gene
170	2.02885	0.00033557	0.492891	0	2	3	FALSE	IGF1R	64	2	0	0	0.657051	FALSE	0	IGF1R	138	0.649485	gene
172	2.02885	0.00039306	0.492891	0	2	3	FALSE	ACE	62	2	0	0	0.657051	FALSE	0	ACE	146	0.628866	gene
174	2.02885	0.00029952	0.492891	0	2	3	FALSE	STAT1	65	2	0	0	0.657051	FALSE	0	STAT1	134	0.659794	gene
176	2.02885	0.00029952	0.492891	0	2	3	FALSE	RAF1	65	2	0	0	0.657051	FALSE	0	RAF1	134	0.659794	gene
178	2.02885	0.00040241	0.492891	0	2	3	FALSE	PTPN1	62.5	2	0	0	0.657051	FALSE	0	PTPN1	144	0.634021	gene
180	2.02885	0.00029952	0.492891	0	2	3	FALSE	NFE2L2	65	2	0	0	0.657051	FALSE	0	NFE2L2	134	0.659794	gene
182	2.02885	0.00041687	0.492891	0	2	3	FALSE	MPO	62	2	0	0	0.657051	FALSE	0	MPO	146	0.628866	gene
184	2.02885	0.00033557	0.492891	0	2	3	FALSE	CTSB	64	2	0	0	0.657051	FALSE	0	CTSB	138	0.649485	gene
186	2.02885	0.00045895	0.492891	0	2	3	FALSE	PRKCD	60.5	2	0	0	0.657051	FALSE	0	PRKCD	152	0.613402	gene
188	2.02885	0.00039306	0.492891	0	2	3	FALSE	SLC2A1	62	2	0	0	0.657051	FALSE	0	SLC2A1	146	0.628866	gene
190	1.99038	0.00170643	0.502415	0	4	3	FALSE	MMP1	43.5	4	0	0	0.669872	FALSE	0	MMP1	620	0.438144	gene
194	2.00962	0.0007509	0.497608	0	3	3	FALSE	MET	53.3333	3	0	0	0.663462	FALSE	0	MET	330	0.539519	gene
197	1.99038	0.00176078	0.502415	0	4	3	FALSE	MMP7	44.75	4	0	0	0.669872	FALSE	0	MMP7	662	0.451031	gene
201	1.99038	0.00170643	0.502415	0	4	3	FALSE	HSPA8	43.5	4	0	0	0.669872	FALSE	0	HSPA8	620	0.438144	gene
205	2.00962	0.0007509	0.497608	0	3	3	FALSE	NOX4	53.3333	3	0	0	0.663462	FALSE	0	NOX4	330	0.539519	gene
208	2.00962	0.00104172	0.497608	0	3	3	FALSE	F2	50.3333	3	0	0	0.663462	FALSE	0	F2	374	0.508591	gene
211	1.97115	0.00272289	0.507317	0	5	3	FALSE	MMP13	41.8	5	0	0	0.676282	FALSE	0	MMP13	1036	0.420619	gene
216	1.99038	0.00162565	0.502415	0	4	3	FALSE	BCL2	46.5	4	0	0	0.669872	FALSE	0	BCL2	648	0.469072	gene
220	2.00962	0.00092604	0.497608	0	3	3	FALSE	LGALS3	50.3333	3	0	0	0.663462	FALSE	0	LGALS3	346	0.508591	gene
223	1.99038	0.00215799	0.502415	0	4	3	FALSE	DPP4	43.5	4	0	0	0.669872	FALSE	0	DPP4	696	0.438144	gene
227	2.00962	0.0007509	0.497608	0	3	3	FALSE	RXRA	53.3333	3	0	0	0.663462	FALSE	0	RXRA	330	0.539519	gene
230	2.02885	0.00033557	0.492891	0	2	3	FALSE	PLAU	64	2	0	0	0.657051	FALSE	0	PLAU	138	0.649485	gene
232	2.02885	0.00041687	0.492891	0	2	3	FALSE	NOS2	62	2	0	0	0.657051	FALSE	0	NOS2	146	0.628866	gene
234	2.02885	0.00041687	0.492891	0	2	3	FALSE	PTPN11	62	2	0	0	0.657051	FALSE	0	PTPN11	146	0.628866	gene
236	2.02885	0.00029952	0.492891	0	2	3	FALSE	DNMT1	65	2	0	0	0.657051	FALSE	0	DNMT1	134	0.659794	gene
238	2.02885	0.00029952	0.492891	0	2	3	FALSE	CHEK2	65	2	0	0	0.657051	FALSE	0	CHEK2	134	0.659794	gene
240	2.02885	0.00041687	0.492891	0	2	3	FALSE	PRKDC	62	2	0	0	0.657051	FALSE	0	PRKDC	146	0.628866	gene
242	2.02885	0.00033557	0.492891	0	2	3	FALSE	SIRT2	64	2	0	0	0.657051	FALSE	0	SIRT2	138	0.649485	gene
244	2.02885	0.00040241	0.492891	0	2	3	FALSE	CASP7	62.5	2	0	0	0.657051	FALSE	0	CASP7	144	0.634021	gene
246	2.02885	0.00041687	0.492891	0	2	3	FALSE	PKM	62	2	0	0	0.657051	FALSE	0	PKM	146	0.628866	gene
248	2.02885	0.00041687	0.492891	0	2	3	FALSE	ELAVL1	62	2	0	0	0.657051	FALSE	0	ELAVL1	146	0.628866	gene
250	2.02885	0.00039306	0.492891	0	2	3	FALSE	F3	62	2	0	0	0.657051	FALSE	0	F3	146	0.628866	gene
252	2.02885	0.00033557	0.492891	0	2	3	FALSE	INSR	64	2	0	0	0.657051	FALSE	0	INSR	138	0.649485	gene
254	2.02885	0.00040241	0.492891	0	2	3	FALSE	CASP2	62.5	2	0	0	0.657051	FALSE	0	CASP2	144	0.634021	gene
256	2.02885	0.00040241	0.492891	0	2	3	FALSE	APEX1	62.5	2	0	0	0.657051	FALSE	0	APEX1	144	0.634021	gene
258	2.02885	0.00029952	0.492891	0	2	3	FALSE	TLR9	65	2	0	0	0.657051	FALSE	0	TLR9	134	0.659794	gene
260	2.02885	0.00041687	0.492891	0	2	3	FALSE	CNR1	62	2	0	0	0.657051	FALSE	0	CNR1	146	0.628866	gene
262	2.02885	0.00040241	0.492891	0	2	3	FALSE	GSTP1	62.5	2	0	0	0.657051	FALSE	0	GSTP1	144	0.634021	gene
264	2.02885	0.00040241	0.492891	0	2	3	FALSE	ELANE	62.5	2	0	0	0.657051	FALSE	0	ELANE	144	0.634021	gene
266	2.02885	0.00041687	0.492891	0	2	3	FALSE	NOS1	62	2	0	0	0.657051	FALSE	0	NOS1	146	0.628866	gene
268	2.02885	0.00040241	0.492891	0	2	3	FALSE	PIN1	62.5	2	0	0	0.657051	FALSE	0	PIN1	144	0.634021	gene
270	1.99038	0.00162565	0.502415	0	4	3	FALSE	YWHAG	46.5	4	0	0	0.669872	FALSE	0	YWHAG	648	0.469072	gene
274	2.00962	0.00099519	0.497608	0	3	3	FALSE	HK1	49	3	0	0	0.663462	FALSE	0	HK1	354	0.494845	gene
277	1.99038	0.00162565	0.502415	0	4	3	FALSE	SHBG	46.5	4	0	0	0.669872	FALSE	0	SHBG	648	0.469072	gene
281	2.00962	0.00092604	0.497608	0	3	3	FALSE	DRD3	50.3333	3	0	0	0.663462	FALSE	0	DRD3	346	0.508591	gene
284	2.00962	0.00092604	0.497608	0	3	3	FALSE	HTR2A	50.3333	3	0	0	0.663462	FALSE	0	HTR2A	346	0.508591	gene
287	2.02885	0.00045895	0.492891	0	2	3	FALSE	ERN1	60.5	2	0	0	0.657051	FALSE	0	ERN1	152	0.613402	gene
289	2.02885	0.00045895	0.492891	0	2	3	FALSE	PRKCE	60.5	2	0	0	0.657051	FALSE	0	PRKCE	152	0.613402	gene
291	2.02885	0.00041687	0.492891	0	2	3	FALSE	HMGCR	62	2	0	0	0.657051	FALSE	0	HMGCR	146	0.628866	gene
293	2.02885	0.00033557	0.492891	0	2	3	FALSE	PLA2G1B	64	2	0	0	0.657051	FALSE	0	PLA2G1B	138	0.649485	gene
295	2.02885	0.00033557	0.492891	0	2	3	FALSE	CYP1B1	64	2	0	0	0.657051	FALSE	0	CYP1B1	138	0.649485	gene
297	2.02885	0.00039306	0.492891	0	2	3	FALSE	DRD2	62	2	0	0	0.657051	FALSE	0	DRD2	146	0.628866	gene
299	2.02885	0.00045895	0.492891	0	2	3	FALSE	SI	60.5	2	0	0	0.657051	FALSE	0	SI	152	0.613402	gene
301	2.02885	0.00045895	0.492891	0	2	3	FALSE	MGAM	60.5	2	0	0	0.657051	FALSE	0	MGAM	152	0.613402	gene
303	2.02885	0.00045895	0.492891	0	2	3	FALSE	PRKCQ	60.5	2	0	0	0.657051	FALSE	0	PRKCQ	152	0.613402	gene
305	2.02885	0.00040241	0.492891	0	2	3	FALSE	CASP6	62.5	2	0	0	0.657051	FALSE	0	CASP6	144	0.634021	gene
307	2.02885	0.00041687	0.492891	0	2	3	FALSE	HDAC8	62	2	0	0	0.657051	FALSE	0	HDAC8	146	0.628866	gene
309	2.02885	0.00033557	0.492891	0	2	3	FALSE	CES1	64	2	0	0	0.657051	FALSE	0	CES1	138	0.649485	gene
311	2.02885	0.00041687	0.492891	0	2	3	FALSE	EPHX1	62	2	0	0	0.657051	FALSE	0	EPHX1	146	0.628866	gene
313	2.02885	0.00029952	0.492891	0	2	3	FALSE	ALPL	65	2	0	0	0.657051	FALSE	0	ALPL	134	0.659794	gene
315	2.02885	0.00029952	0.492891	0	2	3	FALSE	DGAT1	65	2	0	0	0.657051	FALSE	0	DGAT1	134	0.659794	gene
317	2.02885	0.00041687	0.492891	0	2	3	FALSE	DRD4	62	2	0	0	0.657051	FALSE	0	DRD4	146	0.628866	gene
319	2.02885	0.00041687	0.492891	0	2	3	FALSE	CNR2	62	2	0	0	0.657051	FALSE	0	CNR2	146	0.628866	gene
321	2.02885	0.00029952	0.492891	0	2	3	FALSE	HSD11B1	65	2	0	0	0.657051	FALSE	0	HSD11B1	134	0.659794	gene
323	2.02885	0.00045895	0.492891	0	2	3	FALSE	ALOX12	60.5	2	0	0	0.657051	FALSE	0	ALOX12	152	0.613402	gene
325	1.95192	0.00428813	0.512315	0	6	3	FALSE	CA2	39.1667	6	0	0	0.682692	FALSE	0	CA2	1540	0.393471	gene
331	2.00962	0.00092604	0.497608	0	3	3	FALSE	DRD1	50.3333	3	0	0	0.663462	FALSE	0	DRD1	346	0.508591	gene
334	2.02885	0.00039306	0.492891	0	2	3	FALSE	EPHX2	62	2	0	0	0.657051	FALSE	0	EPHX2	146	0.628866	gene
336	2.02885	0.00045895	0.492891	0	2	3	FALSE	AKR1B10	60.5	2	0	0	0.657051	FALSE	0	AKR1B10	152	0.613402	gene
338	2.02885	0.00033557	0.492891	0	2	3	FALSE	CES2	64	2	0	0	0.657051	FALSE	0	CES2	138	0.649485	gene
340	1.05769	0.768354	0.945455	0	98	2	FALSE	NAFLD	2.67347	98	0	0	0.980769	FALSE	0	NAFLD	32582	0.278912
