# Supplementary material for: Ultra-High-Performance Liquid Chromatography–Tandem Mass Spectrometry and Network Pharmacology Reveal the Mechanisms of Rhodiola crenulata in Improving Non-Alcoholic Fatty Liver Disease
Source: Curr Issues Mol Biol. 2025 May 1;47(5):324. doi: 10.3390/cimb47050324 (PMC12110739; doi:10.3390/cimb47050324)
Supplement: Supplementary file 1 [file cimb-47-00324-s001.zip › metascape_result-GOBP.xlsx]

## Sheet: Annotation
MyList	Gene ID	Type	Tax ID	Homologene Gene ID	Homologene Gene Tax ID	GO:0009725 response to hormone	GO:0071407 cellular response to organic c	GO:0030335 positive regulation of cell mi	GO:0036293 response to decreased oxygen l	GO:0009314 response to radiation	GO:0001934 positive regulation of protein	GO:0010035 response to inorganic substanc	GO:0031347 regulation of defense response	GO:0002237 response to molecule of bacter	GO:0048660 regulation of smooth muscle ce	GO:1902532 negative regulation of intrace	GO:2001233 regulation of apoptotic signal	GO:0048511 rhythmic process	GO:0062012 regulation of small molecule m	GO:0019725 cellular homeostasis	GO:0034762 regulation of transmembrane tr	GO:0006468 protein phosphorylation	GO:0043086 negative regulation of catalyt	GO:0001819 positive regulation of cytokin	GO:0051223 regulation of protein transpor
AKT1	207	symbol	H. sapiens	207	H. sapiens	1	0	1	1	1	1	1	0	1	1	1	1	0	1	1	1	1	1	1	0
TNF	7124	symbol	H. sapiens	7124	H. sapiens	1	1	1	1	1	1	0	1	1	1	0	1	1	1	1	1	1	1	1	1
CASP3	836	symbol	H. sapiens	836	H. sapiens	1	1	0	1	1	1	1	0	1	1	0	0	1	0	1	1	0	1	0	0
VEGFA	7422	symbol	H. sapiens	7422	H. sapiens	0	0	1	1	0	1	0	1	0	1	0	0	0	0	1	0	0	1	0	1
STAT3	6774	symbol	H. sapiens	6774	H. sapiens	1	0	1	0	0	0	0	0	0	1	0	0	0	1	1	1	0	1	1	0
HSP90AA1	3320	symbol	H. sapiens	3320	H. sapiens	1	1	0	0	0	1	0	1	0	0	0	0	0	0	1	0	1	0	1	1
EGFR	1956	symbol	H. sapiens	1956	H. sapiens	1	1	1	0	1	1	1	0	1	1	0	0	0	0	1	0	1	0	0	0
PPARG	5468	symbol	H. sapiens	5468	H. sapiens	1	0	1	1	0	1	0	1	0	1	1	0	1	1	1	0	1	1	0	1
HIF1A	3091	symbol	H. sapiens	3091	H. sapiens	0	0	1	1	1	0	1	0	0	0	1	1	0	1	1	1	1	0	1	1
ESR1	2099	symbol	H. sapiens	2099	H. sapiens	1	1	0	0	0	0	0	1	1	1	1	0	1	0	1	0	0	0	0	0
PTGS2	5743	symbol	H. sapiens	5743	H. sapiens	1	1	1	1	1	1	1	1	1	1	1	1	0	1	1	1	1	1	1	1
MMP9	4318	symbol	H. sapiens	4318	H. sapiens	1	0	1	0	1	1	1	1	0	1	1	1	0	0	1	1	0	1	0	0
EP300	2033	symbol	H. sapiens	2033	H. sapiens	1	0	0	1	1	0	0	1	0	0	0	0	1	1	0	0	0	0	0	0
CASP8	841	symbol	H. sapiens	841	H. sapiens	0	1	0	0	1	0	1	1	1	1	1	0	0	0	0	1	0	0	1	0
NOS3	4846	symbol	H. sapiens	4846	H. sapiens	1	0	1	0	0	0	1	0	1	1	0	1	1	1	1	0	0	1	0	0
GSK3B	2932	symbol	H. sapiens	2932	H. sapiens	1	1	0	0	0	0	0	0	1	0	1	1	1	1	1	1	1	1	0	1
MMP2	4313	symbol	H. sapiens	4313	H. sapiens	1	1	1	1	1	0	1	0	1	1	0	0	1	0	0	1	0	0	0	0
HSPA5	3309	symbol	H. sapiens	3309	H. sapiens	1	1	1	0	1	0	1	0	1	0	0	0	1	0	1	1	0	0	0	0
MAPK14	1432	symbol	H. sapiens	1432	H. sapiens	1	0	0	0	1	0	0	1	1	0	1	0	0	0	0	1	1	0	1	1
HDAC1	3065	symbol	H. sapiens	3065	H. sapiens	0	0	0	0	0	0	0	0	0	1	1	1	1	0	1	0	0	0	0	0
APP	351	symbol	H. sapiens	351	H. sapiens	1	1	1	0	1	1	1	1	0	0	0	0	0	1	1	1	1	1	1	0
AR	367	symbol	H. sapiens	367	H. sapiens	1	1	1	0	0	1	0	0	1	0	0	1	0	0	0	0	0	0	0	0
RPS6KB1	6198	symbol	H. sapiens	6198	H. sapiens	1	1	1	0	0	0	0	0	1	1	0	1	0	0	1	1	1	0	0	0
IGF1R	3480	symbol	H. sapiens	3480	H. sapiens	1	1	1	0	1	1	0	1	1	1	1	0	1	0	1	0	1	0	0	0
SERPINE1	5054	symbol	H. sapiens	5054	H. sapiens	0	0	1	0	0	0	0	1	1	0	0	1	0	0	1	0	0	1	1	0
PARP1	142	symbol	H. sapiens	142	H. sapiens	1	0	0	0	1	0	1	1	0	0	0	1	0	1	1	0	1	1	0	0
CDK1	983	symbol	H. sapiens	983	H. sapiens	0	1	0	0	0	0	1	0	0	0	0	0	1	1	1	0	1	0	0	1
ACE	1636	symbol	H. sapiens	1636	H. sapiens	1	1	0	1	0	1	0	1	1	0	0	0	0	0	1	1	0	0	0	1
STAT1	6772	symbol	H. sapiens	6772	H. sapiens	1	1	1	0	0	0	1	1	0	1	1	0	0	0	0	1	0	0	1	0
RAF1	5894	symbol	H. sapiens	5894	H. sapiens	0	0	0	0	0	1	0	0	0	0	0	1	0	0	1	0	1	1	0	1
PTPN1	5770	symbol	H. sapiens	5770	H. sapiens	1	0	0	0	0	1	0	1	0	0	1	1	0	0	1	0	1	1	0	1
NFE2L2	4780	symbol	H. sapiens	4780	H. sapiens	1	1	1	1	0	0	1	1	0	0	1	1	0	0	1	1	0	0	1	0
MPO	4353	symbol	H. sapiens	4353	H. sapiens	0	0	0	0	0	0	1	0	1	0	0	0	0	0	0	0	0	0	1	0
IGFBP3	3486	symbol	H. sapiens	3486	H. sapiens	0	0	0	0	0	1	0	0	0	1	0	0	0	1	0	0	1	1	0	0
CTSB	1508	symbol	H. sapiens	1508	H. sapiens	1	0	0	0	0	0	0	0	0	0	0	0	0	0	1	0	0	1	0	0
PRKCD	5580	symbol	H. sapiens	5580	H. sapiens	1	0	0	0	1	1	1	1	1	0	1	1	0	0	1	0	1	1	1	1
TERT	7015	symbol	H. sapiens	7015	H. sapiens	0	0	1	1	0	0	1	0	0	1	0	1	0	0	0	1	1	0	0	0
SLC2A1	6513	symbol	H. sapiens	6513	H. sapiens	1	0	0	1	1	0	1	0	0	0	0	0	0	0	1	0	0	0	0	0
MMP1	4312	symbol	H. sapiens	4312	H. sapiens	0	0	0	0	1	0	0	0	0	0	0	0	0	0	0	0	0	0	0	0
PLAU	5328	symbol	H. sapiens	5328	H. sapiens	0	0	1	1	0	0	0	1	0	0	0	0	0	0	0	0	0	0	0	0
MET	4233	symbol	H. sapiens	4233	H. sapiens	0	0	1	0	0	1	0	1	0	0	1	0	0	0	1	0	1	0	0	0
MMP7	4316	symbol	H. sapiens	4316	H. sapiens	0	0	1	0	0	0	0	0	0	0	0	0	0	0	0	0	0	0	0	0
NOS2	4843	symbol	H. sapiens	4843	H. sapiens	1	1	0	1	0	0	0	0	1	0	0	0	1	1	1	1	0	0	1	1
PTPN11	5781	symbol	H. sapiens	5781	H. sapiens	1	0	1	0	0	1	0	1	0	0	0	0	0	0	1	1	1	0	1	1
DNMT1	1786	symbol	H. sapiens	1786	H. sapiens	1	1	0	0	0	0	0	0	0	1	0	0	0	0	0	0	0	1	0	0
HSPA8	3312	symbol	H. sapiens	3312	H. sapiens	1	1	0	0	0	0	0	0	1	0	0	0	0	0	0	0	0	0	0	1
CHEK2	11200	symbol	H. sapiens	11200	H. sapiens	0	1	0	0	1	1	0	0	0	0	1	0	0	0	0	0	1	0	0	0
PRKDC	5591	symbol	H. sapiens	5591	H. sapiens	1	0	1	0	1	0	0	1	0	1	0	0	1	0	0	0	1	1	0	0
NOX4	50507	symbol	H. sapiens	50507	H. sapiens	0	0	0	0	0	1	0	0	0	0	0	0	0	0	1	0	0	0	1	0
F2	2147	symbol	H. sapiens	2147	H. sapiens	0	0	0	0	0	1	0	1	1	0	0	0	0	0	1	1	1	0	1	0
SIRT2	22933	symbol	H. sapiens	22933	H. sapiens	1	1	0	1	0	0	1	1	1	0	0	0	0	0	1	0	0	1	0	0
CASP7	840	symbol	H. sapiens	840	H. sapiens	1	1	0	0	1	0	0	0	0	0	0	0	0	0	1	0	0	0	0	0
MMP13	4322	symbol	H. sapiens	4322	H. sapiens	1	0	0	0	0	0	0	0	0	0	0	0	0	0	0	0	0	0	0	0
PKM	5315	symbol	H. sapiens	5315	H. sapiens	1	0	1	0	0	0	0	0	0	0	0	0	0	0	0	0	1	0	0	0
ELAVL1	1994	symbol	H. sapiens	1994	H. sapiens	0	0	0	0	0	0	0	0	0	0	0	0	0	0	0	0	0	0	0	0
F3	2152	symbol	H. sapiens	2152	H. sapiens	0	0	1	0	0	0	0	1	0	0	0	0	0	0	0	1	0	0	1	0
INSR	3643	symbol	H. sapiens	3643	H. sapiens	1	0	1	0	0	1	0	0	0	0	0	0	0	1	1	1	1	0	0	0
BCL2	596	symbol	H. sapiens	596	H. sapiens	1	1	1	1	1	1	1	0	0	0	1	1	0	0	1	1	1	0	0	0
LGALS3	3958	symbol	H. sapiens	3958	H. sapiens	0	0	1	0	0	0	0	0	0	0	0	1	0	0	1	0	1	1	0	0
DPP4	1803	symbol	H. sapiens	1803	H. sapiens	0	0	0	1	0	0	0	0	0	0	0	0	0	0	1	0	0	0	0	0
CASP2	835	symbol	H. sapiens	835	H. sapiens	0	0	0	0	1	0	0	0	0	0	0	1	1	0	0	0	0	0	0	0
RXRA	6256	symbol	H. sapiens	6256	H. sapiens	1	1	0	0	0	0	0	0	1	0	0	0	0	0	1	0	0	0	0	0
APEX1	328	symbol	H. sapiens	328	H. sapiens	1	1	0	0	0	0	1	0	0	0	0	0	0	0	1	0	0	0	0	0
TLR9	54106	symbol	H. sapiens	54106	H. sapiens	1	1	0	0	0	1	1	1	1	0	1	0	0	0	1	1	1	0	1	0
CNR1	1268	symbol	H. sapiens	1268	H. sapiens	0	0	0	0	0	0	0	1	1	0	0	0	0	1	1	0	0	1	0	1
GSTP1	2950	symbol	H. sapiens	2950	H. sapiens	0	1	0	0	0	1	1	1	1	0	1	1	0	0	0	0	0	1	0	0
ELANE	1991	symbol	H. sapiens	1991	H. sapiens	0	0	0	0	1	1	0	1	1	1	0	0	0	0	1	0	0	0	1	0
NOS1	4842	symbol	H. sapiens	4842	H. sapiens	1	1	0	1	0	1	0	0	1	0	0	0	0	1	1	1	0	1	0	0
PIN1	5300	symbol	H. sapiens	5300	H. sapiens	0	0	0	1	0	1	0	0	0	0	1	0	0	0	1	0	1	0	0	0
YWHAG	7532	symbol	H. sapiens	7532	H. sapiens	1	0	0	0	0	1	0	0	0	0	0	0	0	0	0	0	0	1	0	0
ERN1	2081	symbol	H. sapiens	2081	H. sapiens	0	0	0	0	0	1	1	0	0	1	0	0	0	0	1	0	1	0	0	0
PRKCE	5581	symbol	H. sapiens	5581	H. sapiens	1	0	1	1	0	1	0	0	1	0	0	0	0	1	1	1	1	1	0	1
HMGCR	3156	symbol	H. sapiens	3156	H. sapiens	0	0	0	0	1	1	0	0	0	0	1	0	0	0	1	0	0	1	0	1
PLA2G1B	5319	symbol	H. sapiens	5319	H. sapiens	1	0	0	0	0	1	0	0	1	0	0	0	0	0	1	1	1	0	1	1
CYP1B1	1545	symbol	H. sapiens	1545	H. sapiens	1	1	1	0	0	0	1	0	1	1	0	0	1	0	1	1	0	0	1	0
HK1	3098	symbol	H. sapiens	3098	H. sapiens	0	0	0	0	0	0	0	0	0	0	0	0	0	0	1	0	0	0	1	0
DRD2	1813	symbol	H. sapiens	1813	H. sapiens	1	1	1	1	1	1	1	1	0	0	1	0	1	0	1	1	0	1	1	1
SI	6476	symbol	H. sapiens	6476	H. sapiens	0	0	0	0	0	0	0	0	0	0	0	0	0	0	0	0	0	0	0	0
MGAM	8972	symbol	H. sapiens	8972	H. sapiens	0	0	0	0	0	0	0	0	0	0	0	0	0	0	0	0	0	0	0	0
PRKCQ	5588	symbol	H. sapiens	5588	H. sapiens	0	0	0	0	0	1	0	0	0	0	0	0	0	0	0	0	1	0	1	0
CASP6	839	symbol	H. sapiens	839	H. sapiens	1	1	0	0	0	0	0	1	0	0	0	0	0	0	1	0	0	0	0	0
SHBG	6462	symbol	H. sapiens	6462	H. sapiens	0	0	0	0	0	0	0	0	0	0	0	0	0	0	0	0	0	0	0	0
HDAC8	55869	symbol	H. sapiens	55869	H. sapiens	0	0	0	0	0	0	0	0	0	0	0	0	0	0	0	0	0	1	0	0
CES1	1066	symbol	H. sapiens	1066	H. sapiens	0	1	0	0	0	0	0	0	1	0	0	0	0	1	1	0	0	0	0	1
DRD3	1814	symbol	H. sapiens	1814	H. sapiens	1	1	0	0	1	0	0	0	0	0	1	0	1	0	1	1	0	1	0	1
EPHX1	2052	symbol	H. sapiens	2052	H. sapiens	0	1	0	0	0	0	0	0	0	0	0	0	0	0	0	0	0	0	0	0
ALPL	249	symbol	H. sapiens	249	H. sapiens	1	1	0	0	0	0	1	0	1	0	0	0	0	0	1	0	0	0	0	0
DGAT1	8694	symbol	H. sapiens	8694	H. sapiens	0	0	0	0	0	0	0	0	0	0	0	0	0	0	1	0	0	0	0	0
DRD4	1815	symbol	H. sapiens	1815	H. sapiens	1	1	0	0	0	1	0	0	0	0	0	0	1	0	1	1	0	0	0	1
HTR2A	3356	symbol	H. sapiens	3356	H. sapiens	1	1	0	0	0	1	0	0	0	0	0	0	0	1	1	0	1	0	0	1
CNR2	1269	symbol	H. sapiens	1269	H. sapiens	0	0	0	0	0	0	0	1	1	0	0	0	0	0	1	0	0	1	1	0
HSD11B1	3290	symbol	H. sapiens	3290	H. sapiens	0	0	0	0	0	0	0	0	0	0	0	0	0	0	0	0	0	0	0	0
ALOX12	239	symbol	H. sapiens	239	H. sapiens	0	0	0	0	0	0	0	0	0	0	0	0	0	0	1	0	0	0	0	0
CA2	760	symbol	H. sapiens	760	H. sapiens	1	0	0	0	0	0	0	0	0	0	0	0	0	0	1	1	0	0	0	1
DRD1	1812	symbol	H. sapiens	1812	H. sapiens	1	1	1	0	1	0	0	0	0	0	0	0	0	0	1	1	1	0	0	1
EPHX2	2053	symbol	H. sapiens	2053	H. sapiens	0	0	0	0	0	0	0	0	0	0	0	0	0	1	0	0	0	0	0	0
AKR1B10	57016	symbol	H. sapiens	57016	H. sapiens	0	0	0	0	0	0	0	0	0	0	0	0	0	0	1	0	0	0	0	0
CES2	8824	symbol	H. sapiens	8824	H. sapiens	0	1	0	0	0	0	0	0	0	0	0	0	0	0	0	0	0	0	0	0

## Sheet: Enrichment
GroupID	Category	Term	Description	LogP	Log(q-value)	InTerm_InList	Genes	Symbols
1_Summary	GO Biological Processes	GO:0009725	response to hormone	-37.205	-33.0169	40/764	142,207,249,328,367,596,760,836,1432,1508,1545,1636,2033,2099,2932,3312,3320,3480,3643,4313,4780,4842,4843,4846,5315,5319,5468,5580,5581,5591,5743,5770,5781,6198,6256,6513,6772,6774,7124,7532,351,839,840,1786,1812,1813,1814,1815,1956,3309,3356,22933,54106,4318,4322	PARP1,AKT1,ALPL,APEX1,AR,BCL2,CA2,CASP3,MAPK14,CTSB,CYP1B1,ACE,EP300,ESR1,GSK3B,HSPA8,HSP90AA1,IGF1R,INSR,MMP2,NFE2L2,NOS1,NOS2,NOS3,PKM,PLA2G1B,PPARG,PRKCD,PRKCE,PRKDC,PTGS2,PTPN1,PTPN11,RPS6KB1,RXRA,SLC2A1,STAT1,STAT3,TNF,YWHAG,APP,CASP6,CASP7,DNMT1,DRD1,DRD2,DRD3,DRD4,EGFR,HSPA5,HTR2A,SIRT2,TLR9,MMP9,MMP13
1_Member	GO Biological Processes	GO:0009725	response to hormone	-37.205	-33.0169	40/764	142,207,249,328,367,596,760,836,1432,1508,1545,1636,2033,2099,2932,3312,3320,3480,3643,4313,4780,4842,4843,4846,5315,5319,5468,5580,5581,5591,5743,5770,5781,6198,6256,6513,6772,6774,7124,7532	PARP1,AKT1,ALPL,APEX1,AR,BCL2,CA2,CASP3,MAPK14,CTSB,CYP1B1,ACE,EP300,ESR1,GSK3B,HSPA8,HSP90AA1,IGF1R,INSR,MMP2,NFE2L2,NOS1,NOS2,NOS3,PKM,PLA2G1B,PPARG,PRKCD,PRKCE,PRKDC,PTGS2,PTPN1,PTPN11,RPS6KB1,RXRA,SLC2A1,STAT1,STAT3,TNF,YWHAG
1_Member	GO Biological Processes	GO:0071417	cellular response to organonitrogen compound	-35.6111	-31.724	36/588	142,207,328,351,760,836,839,840,1545,1786,1812,1813,1814,1815,1956,2932,3309,3356,3480,3643,4313,4780,5315,5319,5468,5580,5591,5743,5770,6198,6772,6774,7124,7532,22933,54106	PARP1,AKT1,APEX1,APP,CA2,CASP3,CASP6,CASP7,CYP1B1,DNMT1,DRD1,DRD2,DRD3,DRD4,EGFR,GSK3B,HSPA5,HTR2A,IGF1R,INSR,MMP2,NFE2L2,PKM,PLA2G1B,PPARG,PRKCD,PRKDC,PTGS2,PTPN1,RPS6KB1,STAT1,STAT3,TNF,YWHAG,SIRT2,TLR9
1_Member	GO Biological Processes	GO:1901699	cellular response to nitrogen compound	-34.1483	-30.4372	36/646	142,207,328,351,760,836,839,840,1545,1786,1812,1813,1814,1815,1956,2932,3309,3356,3480,3643,4313,4780,5315,5319,5468,5580,5591,5743,5770,6198,6772,6774,7124,7532,22933,54106	PARP1,AKT1,APEX1,APP,CA2,CASP3,CASP6,CASP7,CYP1B1,DNMT1,DRD1,DRD2,DRD3,DRD4,EGFR,GSK3B,HSPA5,HTR2A,IGF1R,INSR,MMP2,NFE2L2,PKM,PLA2G1B,PPARG,PRKCD,PRKDC,PTGS2,PTPN1,RPS6KB1,STAT1,STAT3,TNF,YWHAG,SIRT2,TLR9
1_Member	GO Biological Processes	GO:1901652	response to peptide	-27.4801	-23.9909	28/451	142,207,249,328,351,760,1432,1545,2932,3480,3643,4313,4318,4322,4780,5315,5319,5468,5580,5591,5743,5770,6198,6513,6772,6774,7124,7532	PARP1,AKT1,ALPL,APEX1,APP,CA2,MAPK14,CYP1B1,GSK3B,IGF1R,INSR,MMP2,MMP9,MMP13,NFE2L2,PKM,PLA2G1B,PPARG,PRKCD,PRKDC,PTGS2,PTPN1,RPS6KB1,SLC2A1,STAT1,STAT3,TNF,YWHAG
1_Member	GO Biological Processes	GO:0032870	cellular response to hormone stimulus	-25.2197	-21.8097	27/484	142,207,328,367,760,1508,1545,1636,2099,2932,3312,3480,3643,4780,5315,5319,5468,5580,5581,5591,5770,5781,6198,6256,6772,6774,7532	PARP1,AKT1,APEX1,AR,CA2,CTSB,CYP1B1,ACE,ESR1,GSK3B,HSPA8,IGF1R,INSR,NFE2L2,PKM,PLA2G1B,PPARG,PRKCD,PRKCE,PRKDC,PTPN1,PTPN11,RPS6KB1,RXRA,STAT1,STAT3,YWHAG
1_Member	GO Biological Processes	GO:0043434	response to peptide hormone	-22.6444	-19.5128	23/363	142,207,249,328,760,1432,1545,2932,3480,3643,4780,5315,5319,5468,5580,5591,5743,5770,6198,6513,6772,6774,7532	PARP1,AKT1,ALPL,APEX1,CA2,MAPK14,CYP1B1,GSK3B,IGF1R,INSR,NFE2L2,PKM,PLA2G1B,PPARG,PRKCD,PRKDC,PTGS2,PTPN1,RPS6KB1,SLC2A1,STAT1,STAT3,YWHAG
1_Member	GO Biological Processes	GO:1901653	cellular response to peptide	-21.3124	-18.403	21/308	142,207,328,351,760,1545,2932,3480,3643,4780,5315,5319,5468,5580,5591,5770,6198,6772,6774,7124,7532	PARP1,AKT1,APEX1,APP,CA2,CYP1B1,GSK3B,IGF1R,INSR,NFE2L2,PKM,PLA2G1B,PPARG,PRKCD,PRKDC,PTPN1,RPS6KB1,STAT1,STAT3,TNF,YWHAG
1_Member	GO Biological Processes	GO:0071375	cellular response to peptide hormone stimulus	-20.4706	-17.5834	19/241	142,207,328,760,1545,2932,3480,3643,4780,5315,5319,5468,5580,5591,5770,6198,6772,6774,7532	PARP1,AKT1,APEX1,CA2,CYP1B1,GSK3B,IGF1R,INSR,NFE2L2,PKM,PLA2G1B,PPARG,PRKCD,PRKDC,PTPN1,RPS6KB1,STAT1,STAT3,YWHAG
1_Member	GO Biological Processes	GO:0032868	response to insulin	-16.8784	-14.27	16/214	142,207,249,1432,2932,3480,3643,5315,5319,5468,5591,5770,6198,6513,6772,7532	PARP1,AKT1,ALPL,MAPK14,GSK3B,IGF1R,INSR,PKM,PLA2G1B,PPARG,PRKDC,PTPN1,RPS6KB1,SLC2A1,STAT1,YWHAG
1_Member	GO Biological Processes	GO:0032869	cellular response to insulin stimulus	-14.6789	-12.2969	13/148	142,207,2932,3480,3643,5315,5319,5468,5591,5770,6198,6772,7532	PARP1,AKT1,GSK3B,IGF1R,INSR,PKM,PLA2G1B,PPARG,PRKDC,PTPN1,RPS6KB1,STAT1,YWHAG
2_Summary	GO Biological Processes	GO:0071407	cellular response to organic cyclic compound	-33.1894	-29.6033	33/512	249,328,351,367,836,839,840,841,983,1066,1545,1636,1786,1812,1813,1814,1815,1956,2099,2932,3309,3312,3356,3480,4313,5743,6198,6256,6772,7124,11200,22933,54106,596,2052,2950,3320,4780,4842,4843,8824	ALPL,APEX1,APP,AR,CASP3,CASP6,CASP7,CASP8,CDK1,CES1,CYP1B1,ACE,DNMT1,DRD1,DRD2,DRD3,DRD4,EGFR,ESR1,GSK3B,HSPA5,HSPA8,HTR2A,IGF1R,MMP2,PTGS2,RPS6KB1,RXRA,STAT1,TNF,CHEK2,SIRT2,TLR9,BCL2,EPHX1,GSTP1,HSP90AA1,NFE2L2,NOS1,NOS2,CES2
2_Member	GO Biological Processes	GO:0071407	cellular response to organic cyclic compound	-33.1894	-29.6033	33/512	249,328,351,367,836,839,840,841,983,1066,1545,1636,1786,1812,1813,1814,1815,1956,2099,2932,3309,3312,3356,3480,4313,5743,6198,6256,6772,7124,11200,22933,54106	ALPL,APEX1,APP,AR,CASP3,CASP6,CASP7,CASP8,CDK1,CES1,CYP1B1,ACE,DNMT1,DRD1,DRD2,DRD3,DRD4,EGFR,ESR1,GSK3B,HSPA5,HSPA8,HTR2A,IGF1R,MMP2,PTGS2,RPS6KB1,RXRA,STAT1,TNF,CHEK2,SIRT2,TLR9
2_Member	GO Biological Processes	GO:0009410	response to xenobiotic stimulus	-22.6334	-19.5128	24/418	328,596,836,983,1545,1636,1812,1813,1814,2052,2950,3309,3320,3356,4313,4780,4842,4843,5743,6198,6772,7124,8824,11200	APEX1,BCL2,CASP3,CDK1,CYP1B1,ACE,DRD1,DRD2,DRD3,EPHX1,GSTP1,HSPA5,HSP90AA1,HTR2A,MMP2,NFE2L2,NOS1,NOS2,PTGS2,RPS6KB1,STAT1,TNF,CES2,CHEK2
3_Summary	GO Biological Processes	GO:0030335	positive regulation of cell migration	-23.4195	-20.0764	27/566	207,351,596,1545,1812,1956,2152,3091,3309,3480,3643,3958,4233,4313,4316,4318,4780,4846,5054,5328,5581,5743,6198,6774,7015,7124,7422,5315,5468,6772,367,1813,5591,5781	AKT1,APP,BCL2,CYP1B1,DRD1,EGFR,F3,HIF1A,HSPA5,IGF1R,INSR,LGALS3,MET,MMP2,MMP7,MMP9,NFE2L2,NOS3,SERPINE1,PLAU,PRKCE,PTGS2,RPS6KB1,STAT3,TERT,TNF,VEGFA,PKM,PPARG,STAT1,AR,DRD2,PRKDC,PTPN11
3_Member	GO Biological Processes	GO:0030335	positive regulation of cell migration	-23.4195	-20.0764	27/566	207,351,596,1545,1812,1956,2152,3091,3309,3480,3643,3958,4233,4313,4316,4318,4780,4846,5054,5328,5581,5743,6198,6774,7015,7124,7422	AKT1,APP,BCL2,CYP1B1,DRD1,EGFR,F3,HIF1A,HSPA5,IGF1R,INSR,LGALS3,MET,MMP2,MMP7,MMP9,NFE2L2,NOS3,SERPINE1,PLAU,PRKCE,PTGS2,RPS6KB1,STAT3,TERT,TNF,VEGFA
3_Member	GO Biological Processes	GO:2000147	positive regulation of cell motility	-22.9067	-19.6728	27/592	207,351,596,1545,1812,1956,2152,3091,3309,3480,3643,3958,4233,4313,4316,4318,4780,4846,5054,5328,5581,5743,6198,6774,7015,7124,7422	AKT1,APP,BCL2,CYP1B1,DRD1,EGFR,F3,HIF1A,HSPA5,IGF1R,INSR,LGALS3,MET,MMP2,MMP7,MMP9,NFE2L2,NOS3,SERPINE1,PLAU,PRKCE,PTGS2,RPS6KB1,STAT3,TERT,TNF,VEGFA
3_Member	GO Biological Processes	GO:0040017	positive regulation of locomotion	-22.6218	-19.5128	27/607	207,351,596,1545,1812,1956,2152,3091,3309,3480,3643,3958,4233,4313,4316,4318,4780,4846,5054,5328,5581,5743,6198,6774,7015,7124,7422	AKT1,APP,BCL2,CYP1B1,DRD1,EGFR,F3,HIF1A,HSPA5,IGF1R,INSR,LGALS3,MET,MMP2,MMP7,MMP9,NFE2L2,NOS3,SERPINE1,PLAU,PRKCE,PTGS2,RPS6KB1,STAT3,TERT,TNF,VEGFA
3_Member	GO Biological Processes	GO:0045765	regulation of angiogenesis	-9.92791	-7.98526	13/349	1545,2152,3091,4780,4846,5054,5315,5468,6772,6774,7015,7124,7422	CYP1B1,F3,HIF1A,NFE2L2,NOS3,SERPINE1,PKM,PPARG,STAT1,STAT3,TERT,TNF,VEGFA
3_Member	GO Biological Processes	GO:1901342	regulation of vasculature development	-9.83686	-7.91351	13/355	1545,2152,3091,4780,4846,5054,5315,5468,6772,6774,7015,7124,7422	CYP1B1,F3,HIF1A,NFE2L2,NOS3,SERPINE1,PKM,PPARG,STAT1,STAT3,TERT,TNF,VEGFA
3_Member	GO Biological Processes	GO:0045766	positive regulation of angiogenesis	-9.24088	-7.38515	10/187	1545,2152,3091,4780,4846,5054,5315,6774,7015,7422	CYP1B1,F3,HIF1A,NFE2L2,NOS3,SERPINE1,PKM,STAT3,TERT,VEGFA
3_Member	GO Biological Processes	GO:1904018	positive regulation of vasculature development	-9.24088	-7.38515	10/187	1545,2152,3091,4780,4846,5054,5315,6774,7015,7422	CYP1B1,F3,HIF1A,NFE2L2,NOS3,SERPINE1,PKM,STAT3,TERT,VEGFA
3_Member	GO Biological Processes	GO:0050678	regulation of epithelial cell proliferation	-7.97143	-6.26327	12/414	207,367,1813,1956,2152,3091,5468,5591,6772,6774,7124,7422	AKT1,AR,DRD2,EGFR,F3,HIF1A,PPARG,PRKDC,STAT1,STAT3,TNF,VEGFA
3_Member	GO Biological Processes	GO:0001936	regulation of endothelial cell proliferation	-6.80872	-5.23964	8/183	207,2152,3091,5468,6772,6774,7124,7422	AKT1,F3,HIF1A,PPARG,STAT1,STAT3,TNF,VEGFA
3_Member	GO Biological Processes	GO:0050679	positive regulation of epithelial cell proliferation	-6.14111	-4.66221	8/224	207,367,1956,2152,3091,6774,7124,7422	AKT1,AR,EGFR,F3,HIF1A,STAT3,TNF,VEGFA
3_Member	GO Biological Processes	GO:0001938	positive regulation of endothelial cell proliferation	-4.42308	-3.15189	5/115	207,2152,3091,6774,7422	AKT1,F3,HIF1A,STAT3,VEGFA
3_Member	GO Biological Processes	GO:0019221	cytokine-mediated signaling pathway	-2.89897	-1.81117	6/366	207,2152,5781,6772,6774,7124	AKT1,F3,PTPN11,STAT1,STAT3,TNF
4_Summary	GO Biological Processes	GO:0036293	response to decreased oxygen levels	-23.1339	-19.8488	22/297	207,596,836,1636,1803,1813,2033,3091,4313,4780,4842,4843,5300,5328,5468,5581,5743,6513,7015,7124,7422,22933	AKT1,BCL2,CASP3,ACE,DPP4,DRD2,EP300,HIF1A,MMP2,NFE2L2,NOS1,NOS2,PIN1,PLAU,PPARG,PRKCE,PTGS2,SLC2A1,TERT,TNF,VEGFA,SIRT2
4_Member	GO Biological Processes	GO:0036293	response to decreased oxygen levels	-23.1339	-19.8488	22/297	207,596,836,1636,1803,1813,2033,3091,4313,4780,4842,4843,5300,5328,5468,5581,5743,6513,7015,7124,7422,22933	AKT1,BCL2,CASP3,ACE,DPP4,DRD2,EP300,HIF1A,MMP2,NFE2L2,NOS1,NOS2,PIN1,PLAU,PPARG,PRKCE,PTGS2,SLC2A1,TERT,TNF,VEGFA,SIRT2
4_Member	GO Biological Processes	GO:0070482	response to oxygen levels	-22.2721	-19.1979	22/325	207,596,836,1636,1803,1813,2033,3091,4313,4780,4842,4843,5300,5328,5468,5581,5743,6513,7015,7124,7422,22933	AKT1,BCL2,CASP3,ACE,DPP4,DRD2,EP300,HIF1A,MMP2,NFE2L2,NOS1,NOS2,PIN1,PLAU,PPARG,PRKCE,PTGS2,SLC2A1,TERT,TNF,VEGFA,SIRT2
4_Member	GO Biological Processes	GO:0001666	response to hypoxia	-22.0529	-19.0109	21/284	596,836,1636,1803,1813,2033,3091,4313,4780,4842,4843,5300,5328,5468,5581,5743,6513,7015,7124,7422,22933	BCL2,CASP3,ACE,DPP4,DRD2,EP300,HIF1A,MMP2,NFE2L2,NOS1,NOS2,PIN1,PLAU,PPARG,PRKCE,PTGS2,SLC2A1,TERT,TNF,VEGFA,SIRT2
5_Summary	GO Biological Processes	GO:0009314	response to radiation	-21.9679	-18.9558	24/446	142,207,351,596,836,840,1432,1812,1813,1814,1956,1991,2033,3091,3156,3309,4312,4313,4318,5580,5591,5743,7124,11200,835,841,3480,6513	PARP1,AKT1,APP,BCL2,CASP3,CASP7,MAPK14,DRD1,DRD2,DRD3,EGFR,ELANE,EP300,HIF1A,HMGCR,HSPA5,MMP1,MMP2,MMP9,PRKCD,PRKDC,PTGS2,TNF,CHEK2,CASP2,CASP8,IGF1R,SLC2A1
5_Member	GO Biological Processes	GO:0009314	response to radiation	-21.9679	-18.9558	24/446	142,207,351,596,836,840,1432,1812,1813,1814,1956,1991,2033,3091,3156,3309,4312,4313,4318,5580,5591,5743,7124,11200	PARP1,AKT1,APP,BCL2,CASP3,CASP7,MAPK14,DRD1,DRD2,DRD3,EGFR,ELANE,EP300,HIF1A,HMGCR,HSPA5,MMP1,MMP2,MMP9,PRKCD,PRKDC,PTGS2,TNF,CHEK2
5_Member	GO Biological Processes	GO:0009416	response to light stimulus	-18.2658	-15.5961	19/315	142,207,351,596,836,840,1812,1813,1814,1956,1991,2033,3091,3156,4312,4313,4318,5580,5743	PARP1,AKT1,APP,BCL2,CASP3,CASP7,DRD1,DRD2,DRD3,EGFR,ELANE,EP300,HIF1A,HMGCR,MMP1,MMP2,MMP9,PRKCD,PTGS2
5_Member	GO Biological Processes	GO:0009411	response to UV	-14.6404	-12.2718	13/149	142,207,596,836,840,1956,1991,2033,4312,4313,4318,5580,5743	PARP1,AKT1,BCL2,CASP3,CASP7,EGFR,ELANE,EP300,MMP1,MMP2,MMP9,PRKCD,PTGS2
5_Member	GO Biological Processes	GO:0071214	cellular response to abiotic stimulus	-12.8213	-10.6062	15/321	142,835,836,841,1432,2033,3309,3480,4312,4313,4318,5580,5743,6513,11200	PARP1,CASP2,CASP3,CASP8,MAPK14,EP300,HSPA5,IGF1R,MMP1,MMP2,MMP9,PRKCD,PTGS2,SLC2A1,CHEK2
5_Member	GO Biological Processes	GO:0104004	cellular response to environmental stimulus	-12.8213	-10.6062	15/321	142,835,836,841,1432,2033,3309,3480,4312,4313,4318,5580,5743,6513,11200	PARP1,CASP2,CASP3,CASP8,MAPK14,EP300,HSPA5,IGF1R,MMP1,MMP2,MMP9,PRKCD,PTGS2,SLC2A1,CHEK2
5_Member	GO Biological Processes	GO:0071478	cellular response to radiation	-9.4027	-7.53675	10/180	142,1432,2033,3309,4312,4313,4318,5580,5743,11200	PARP1,MAPK14,EP300,HSPA5,MMP1,MMP2,MMP9,PRKCD,PTGS2,CHEK2
5_Member	GO Biological Processes	GO:0034644	cellular response to UV	-7.76908	-6.0928	7/89	142,2033,4312,4313,4318,5580,5743	PARP1,EP300,MMP1,MMP2,MMP9,PRKCD,PTGS2
5_Member	GO Biological Processes	GO:0071482	cellular response to light stimulus	-6.99552	-5.3973	7/115	142,2033,4312,4313,4318,5580,5743	PARP1,EP300,MMP1,MMP2,MMP9,PRKCD,PTGS2
6_Summary	GO Biological Processes	GO:0001934	positive regulation of protein phosphorylation	-21.4573	-18.4917	28/749	207,351,596,1636,1813,1815,1956,1991,2081,2147,3320,3356,3643,4318,4842,5300,5319,5468,5580,5743,5770,5781,5894,7124,7422,11200,50507,54106,367,2950,3156,3480,3486,5581,836,4233,7532,5588	AKT1,APP,BCL2,ACE,DRD2,DRD4,EGFR,ELANE,ERN1,F2,HSP90AA1,HTR2A,INSR,MMP9,NOS1,PIN1,PLA2G1B,PPARG,PRKCD,PTGS2,PTPN1,PTPN11,RAF1,TNF,VEGFA,CHEK2,NOX4,TLR9,AR,GSTP1,HMGCR,IGF1R,IGFBP3,PRKCE,CASP3,MET,YWHAG,PRKCQ
6_Member	GO Biological Processes	GO:0001934	positive regulation of protein phosphorylation	-21.4573	-18.4917	28/749	207,351,596,1636,1813,1815,1956,1991,2081,2147,3320,3356,3643,4318,4842,5300,5319,5468,5580,5743,5770,5781,5894,7124,7422,11200,50507,54106	AKT1,APP,BCL2,ACE,DRD2,DRD4,EGFR,ELANE,ERN1,F2,HSP90AA1,HTR2A,INSR,MMP9,NOS1,PIN1,PLA2G1B,PPARG,PRKCD,PTGS2,PTPN1,PTPN11,RAF1,TNF,VEGFA,CHEK2,NOX4,TLR9
6_Member	GO Biological Processes	GO:0043408	regulation of MAPK cascade	-18.6911	-15.9943	25/694	351,367,1813,1815,1956,1991,2081,2950,3156,3356,3480,3486,3643,5300,5319,5468,5580,5581,5770,5781,5894,7124,7422,50507,54106	APP,AR,DRD2,DRD4,EGFR,ELANE,ERN1,GSTP1,HMGCR,HTR2A,IGF1R,IGFBP3,INSR,PIN1,PLA2G1B,PPARG,PRKCD,PRKCE,PTPN1,PTPN11,RAF1,TNF,VEGFA,NOX4,TLR9
6_Member	GO Biological Processes	GO:0043549	regulation of kinase activity	-18.5512	-15.8682	26/786	207,351,836,1636,1813,1815,1956,1991,2081,2147,2950,3156,3320,3356,3480,3643,4233,5319,5468,5580,5770,7124,7422,7532,50507,54106	AKT1,APP,CASP3,ACE,DRD2,DRD4,EGFR,ELANE,ERN1,F2,GSTP1,HMGCR,HSP90AA1,HTR2A,IGF1R,INSR,MET,PLA2G1B,PPARG,PRKCD,PTPN1,TNF,VEGFA,YWHAG,NOX4,TLR9
6_Member	GO Biological Processes	GO:0043405	regulation of MAP kinase activity	-17.8602	-15.2035	16/186	1815,1956,1991,2081,2950,3156,3356,3643,5319,5468,5580,5770,7124,7422,50507,54106	DRD4,EGFR,ELANE,ERN1,GSTP1,HMGCR,HTR2A,INSR,PLA2G1B,PPARG,PRKCD,PTPN1,TNF,VEGFA,NOX4,TLR9
6_Member	GO Biological Processes	GO:0051347	positive regulation of transferase activity	-16.7743	-14.1772	22/586	207,1636,1813,1815,1956,1991,2081,2147,3320,3356,3480,3643,4233,5300,5319,5580,5588,5770,7124,7422,50507,54106	AKT1,ACE,DRD2,DRD4,EGFR,ELANE,ERN1,F2,HSP90AA1,HTR2A,IGF1R,INSR,MET,PIN1,PLA2G1B,PRKCD,PRKCQ,PTPN1,TNF,VEGFA,NOX4,TLR9
6_Member	GO Biological Processes	GO:0045859	regulation of protein kinase activity	-16.6737	-14.0876	23/672	207,351,836,1636,1813,1815,1956,1991,2081,2950,3156,3320,3356,3643,5319,5468,5580,5770,7124,7422,7532,50507,54106	AKT1,APP,CASP3,ACE,DRD2,DRD4,EGFR,ELANE,ERN1,GSTP1,HMGCR,HSP90AA1,HTR2A,INSR,PLA2G1B,PPARG,PRKCD,PTPN1,TNF,VEGFA,YWHAG,NOX4,TLR9
6_Member	GO Biological Processes	GO:0033674	positive regulation of kinase activity	-15.86	-13.353	20/494	207,1636,1813,1815,1956,1991,2081,2147,3320,3356,3480,3643,4233,5319,5580,5770,7124,7422,50507,54106	AKT1,ACE,DRD2,DRD4,EGFR,ELANE,ERN1,F2,HSP90AA1,HTR2A,IGF1R,INSR,MET,PLA2G1B,PRKCD,PTPN1,TNF,VEGFA,NOX4,TLR9
6_Member	GO Biological Processes	GO:0043410	positive regulation of MAPK cascade	-15.8263	-13.3284	20/496	351,367,1813,1815,1956,1991,2081,3356,3480,3486,3643,5319,5581,5770,5781,5894,7124,7422,50507,54106	APP,AR,DRD2,DRD4,EGFR,ELANE,ERN1,HTR2A,IGF1R,IGFBP3,INSR,PLA2G1B,PRKCE,PTPN1,PTPN11,RAF1,TNF,VEGFA,NOX4,TLR9
6_Member	GO Biological Processes	GO:0071900	regulation of protein serine/threonine kinase activity	-15.1626	-12.7303	18/395	207,836,1815,1956,1991,2081,2950,3156,3356,3643,5319,5468,5580,5770,7124,7422,50507,54106	AKT1,CASP3,DRD4,EGFR,ELANE,ERN1,GSTP1,HMGCR,HTR2A,INSR,PLA2G1B,PPARG,PRKCD,PTPN1,TNF,VEGFA,NOX4,TLR9
6_Member	GO Biological Processes	GO:0043406	positive regulation of MAP kinase activity	-14.3995	-12.0565	12/117	1815,1956,1991,2081,3356,3643,5319,5770,7124,7422,50507,54106	DRD4,EGFR,ELANE,ERN1,HTR2A,INSR,PLA2G1B,PTPN1,TNF,VEGFA,NOX4,TLR9
6_Member	GO Biological Processes	GO:0045860	positive regulation of protein kinase activity	-13.5182	-11.2276	17/418	207,1636,1813,1815,1956,1991,2081,3320,3356,3643,5319,5580,5770,7124,7422,50507,54106	AKT1,ACE,DRD2,DRD4,EGFR,ELANE,ERN1,HSP90AA1,HTR2A,INSR,PLA2G1B,PRKCD,PTPN1,TNF,VEGFA,NOX4,TLR9
6_Member	GO Biological Processes	GO:0071902	positive regulation of protein serine/threonine kinase activity	-12.222	-10.0792	13/229	207,1815,1956,1991,2081,3356,3643,5319,5770,7124,7422,50507,54106	AKT1,DRD4,EGFR,ELANE,ERN1,HTR2A,INSR,PLA2G1B,PTPN1,TNF,VEGFA,NOX4,TLR9
6_Member	GO Biological Processes	GO:0050730	regulation of peptidyl-tyrosine phosphorylation	-8.93596	-7.12203	11/266	351,1636,1956,3356,5580,5581,5770,5781,7124,7422,50507	APP,ACE,EGFR,HTR2A,PRKCD,PRKCE,PTPN1,PTPN11,TNF,VEGFA,NOX4
6_Member	GO Biological Processes	GO:0070372	regulation of ERK1 and ERK2 cascade	-8.17044	-6.43864	11/315	351,1813,1956,2950,3356,5300,5770,5781,7124,50507,54106	APP,DRD2,EGFR,GSTP1,HTR2A,PIN1,PTPN1,PTPN11,TNF,NOX4,TLR9
6_Member	GO Biological Processes	GO:0050731	positive regulation of peptidyl-tyrosine phosphorylation	-6.63185	-5.08516	8/193	1636,1956,3356,5770,5781,7124,7422,50507	ACE,EGFR,HTR2A,PTPN1,PTPN11,TNF,VEGFA,NOX4
6_Member	GO Biological Processes	GO:0070374	positive regulation of ERK1 and ERK2 cascade	-5.06642	-3.7171	7/223	351,1813,1956,3356,5781,7124,50507	APP,DRD2,EGFR,HTR2A,PTPN11,TNF,NOX4
6_Member	GO Biological Processes	GO:0061097	regulation of protein tyrosine kinase activity	-4.80179	-3.48694	5/96	351,1636,1956,5770,50507	APP,ACE,EGFR,PTPN1,NOX4
6_Member	GO Biological Processes	GO:0061098	positive regulation of protein tyrosine kinase activity	-4.38153	-3.11348	4/59	1636,1956,5770,50507	ACE,EGFR,PTPN1,NOX4
7_Summary	GO Biological Processes	GO:0010035	response to inorganic substance	-21.4495	-18.4917	25/533	142,207,249,328,351,596,836,841,983,1545,1813,1956,2081,3091,3309,4313,4318,4353,4780,4846,5580,5743,6772,7015,54106,2950,22933,6513	PARP1,AKT1,ALPL,APEX1,APP,BCL2,CASP3,CASP8,CDK1,CYP1B1,DRD2,EGFR,ERN1,HIF1A,HSPA5,MMP2,MMP9,MPO,NFE2L2,NOS3,PRKCD,PTGS2,STAT1,TERT,TLR9,GSTP1,SIRT2,SLC2A1
7_Member	GO Biological Processes	GO:0010035	response to inorganic substance	-21.4495	-18.4917	25/533	142,207,249,328,351,596,836,841,983,1545,1813,1956,2081,3091,3309,4313,4318,4353,4780,4846,5580,5743,6772,7015,54106	PARP1,AKT1,ALPL,APEX1,APP,BCL2,CASP3,CASP8,CDK1,CYP1B1,DRD2,EGFR,ERN1,HIF1A,HSPA5,MMP2,MMP9,MPO,NFE2L2,NOS3,PRKCD,PTGS2,STAT1,TERT,TLR9
7_Member	GO Biological Processes	GO:0000302	response to reactive oxygen species	-20.1012	-17.2555	17/170	207,328,596,836,983,1545,1956,2081,2950,3091,4313,4318,4353,4780,4846,5580,6772	AKT1,APEX1,BCL2,CASP3,CDK1,CYP1B1,EGFR,ERN1,GSTP1,HIF1A,MMP2,MMP9,MPO,NFE2L2,NOS3,PRKCD,STAT1
7_Member	GO Biological Processes	GO:0006979	response to oxidative stress	-19.7519	-16.9617	21/366	142,207,328,351,596,836,983,1545,1956,2081,2950,3091,4313,4318,4353,4780,4846,5580,5743,6772,22933	PARP1,AKT1,APEX1,APP,BCL2,CASP3,CDK1,CYP1B1,EGFR,ERN1,GSTP1,HIF1A,MMP2,MMP9,MPO,NFE2L2,NOS3,PRKCD,PTGS2,STAT1,SIRT2
7_Member	GO Biological Processes	GO:0062197	cellular response to chemical stress	-19.4689	-16.7279	19/272	142,207,328,596,836,983,1545,1956,2081,3091,4313,4318,4353,4780,4846,5580,5743,6513,22933	PARP1,AKT1,APEX1,BCL2,CASP3,CDK1,CYP1B1,EGFR,ERN1,HIF1A,MMP2,MMP9,MPO,NFE2L2,NOS3,PRKCD,PTGS2,SLC2A1,SIRT2
7_Member	GO Biological Processes	GO:0034599	cellular response to oxidative stress	-16.6231	-14.0582	16/222	142,207,328,596,983,1545,1956,2081,3091,4313,4318,4353,4780,4846,5580,22933	PARP1,AKT1,APEX1,BCL2,CDK1,CYP1B1,EGFR,ERN1,HIF1A,MMP2,MMP9,MPO,NFE2L2,NOS3,PRKCD,SIRT2
7_Member	GO Biological Processes	GO:0034614	cellular response to reactive oxygen species	-14.3541	-12.0172	12/118	207,328,983,1545,1956,2081,4313,4318,4353,4780,4846,5580	AKT1,APEX1,CDK1,CYP1B1,EGFR,ERN1,MMP2,MMP9,MPO,NFE2L2,NOS3,PRKCD
7_Member	GO Biological Processes	GO:0010038	response to metal ion	-13.3249	-11.0452	16/360	142,207,351,596,836,841,983,1813,1956,3091,3309,4318,4780,5743,7015,54106	PARP1,AKT1,APP,BCL2,CASP3,CASP8,CDK1,DRD2,EGFR,HIF1A,HSPA5,MMP9,NFE2L2,PTGS2,TERT,TLR9
7_Member	GO Biological Processes	GO:0042542	response to hydrogen peroxide	-11.6965	-9.60177	10/106	328,596,836,983,1545,2081,4313,4780,5580,6772	APEX1,BCL2,CASP3,CDK1,CYP1B1,ERN1,MMP2,NFE2L2,PRKCD,STAT1
7_Member	GO Biological Processes	GO:0071248	cellular response to metal ion	-7.76613	-6.09118	9/197	142,207,351,1956,3309,4318,4780,5743,54106	PARP1,AKT1,APP,EGFR,HSPA5,MMP9,NFE2L2,PTGS2,TLR9
7_Member	GO Biological Processes	GO:0071241	cellular response to inorganic substance	-7.21964	-5.60318	9/228	142,207,351,1956,3309,4318,4780,5743,54106	PARP1,AKT1,APP,EGFR,HSPA5,MMP9,NFE2L2,PTGS2,TLR9
7_Member	GO Biological Processes	GO:0070301	cellular response to hydrogen peroxide	-7.02875	-5.42941	6/68	328,983,1545,2081,4780,5580	APEX1,CDK1,CYP1B1,ERN1,NFE2L2,PRKCD
8_Summary	GO Biological Processes	GO:0031347	regulation of defense response	-21.3358	-18.403	27/680	142,351,839,841,1268,1269,1432,1636,1813,1991,2033,2099,2950,3320,4318,4780,5054,5468,5580,5591,5743,5770,5781,6772,7124,22933,54106,2147,2152,3480,4233,5328,7422	PARP1,APP,CASP6,CASP8,CNR1,CNR2,MAPK14,ACE,DRD2,ELANE,EP300,ESR1,GSTP1,HSP90AA1,MMP9,NFE2L2,SERPINE1,PPARG,PRKCD,PRKDC,PTGS2,PTPN1,PTPN11,STAT1,TNF,SIRT2,TLR9,F2,F3,IGF1R,MET,PLAU,VEGFA
8_Member	GO Biological Processes	GO:0031347	regulation of defense response	-21.3358	-18.403	27/680	142,351,839,841,1268,1269,1432,1636,1813,1991,2033,2099,2950,3320,4318,4780,5054,5468,5580,5591,5743,5770,5781,6772,7124,22933,54106	PARP1,APP,CASP6,CASP8,CNR1,CNR2,MAPK14,ACE,DRD2,ELANE,EP300,ESR1,GSTP1,HSP90AA1,MMP9,NFE2L2,SERPINE1,PPARG,PRKCD,PRKDC,PTGS2,PTPN1,PTPN11,STAT1,TNF,SIRT2,TLR9
8_Member	GO Biological Processes	GO:0032103	positive regulation of response to external stimulus	-12.7842	-10.5738	17/464	351,839,1268,1636,2033,2147,2152,3320,3480,4233,5054,5328,5591,5743,7124,7422,54106	APP,CASP6,CNR1,ACE,EP300,F2,F3,HSP90AA1,IGF1R,MET,SERPINE1,PLAU,PRKDC,PTGS2,TNF,VEGFA,TLR9
8_Member	GO Biological Processes	GO:0050727	regulation of inflammatory response	-11.2362	-9.16858	15/414	351,1268,1269,1432,1636,1991,2099,2950,4318,5054,5468,5580,5743,7124,54106	APP,CNR1,CNR2,MAPK14,ACE,ELANE,ESR1,GSTP1,MMP9,SERPINE1,PPARG,PRKCD,PTGS2,TNF,TLR9
8_Member	GO Biological Processes	GO:0031349	positive regulation of defense response	-8.28613	-6.53412	11/307	351,839,1268,1636,2033,3320,5054,5591,5743,7124,54106	APP,CASP6,CNR1,ACE,EP300,HSP90AA1,SERPINE1,PRKDC,PTGS2,TNF,TLR9
8_Member	GO Biological Processes	GO:0050729	positive regulation of inflammatory response	-6.13168	-4.65447	7/154	351,1268,1636,5054,5743,7124,54106	APP,CNR1,ACE,SERPINE1,PTGS2,TNF,TLR9
9_Summary	GO Biological Processes	GO:0002237	response to molecule of bacterial origin	-20.2841	-17.4182	21/345	207,249,836,841,1268,1269,1432,1636,1991,2950,4353,4842,4843,4846,5054,5581,5743,6198,7124,22933,54106,2147,5319,5580,367,1066,1545,1956,2099,2932,3312,3480,4313,6256,3309	AKT1,ALPL,CASP3,CASP8,CNR1,CNR2,MAPK14,ACE,ELANE,GSTP1,MPO,NOS1,NOS2,NOS3,SERPINE1,PRKCE,PTGS2,RPS6KB1,TNF,SIRT2,TLR9,F2,PLA2G1B,PRKCD,AR,CES1,CYP1B1,EGFR,ESR1,GSK3B,HSPA8,IGF1R,MMP2,RXRA,HSPA5
9_Member	GO Biological Processes	GO:0002237	response to molecule of bacterial origin	-20.2841	-17.4182	21/345	207,249,836,841,1268,1269,1432,1636,1991,2950,4353,4842,4843,4846,5054,5581,5743,6198,7124,22933,54106	AKT1,ALPL,CASP3,CASP8,CNR1,CNR2,MAPK14,ACE,ELANE,GSTP1,MPO,NOS1,NOS2,NOS3,SERPINE1,PRKCE,PTGS2,RPS6KB1,TNF,SIRT2,TLR9
9_Member	GO Biological Processes	GO:0032496	response to lipopolysaccharide	-19.4303	-16.7045	20/324	207,249,836,841,1268,1269,1432,1636,1991,2950,4353,4842,4843,4846,5054,5581,5743,6198,7124,54106	AKT1,ALPL,CASP3,CASP8,CNR1,CNR2,MAPK14,ACE,ELANE,GSTP1,MPO,NOS1,NOS2,NOS3,SERPINE1,PRKCE,PTGS2,RPS6KB1,TNF,TLR9
9_Member	GO Biological Processes	GO:0009617	response to bacterium	-16.651	-14.0756	24/758	207,249,836,841,1268,1269,1432,1636,1991,2147,2950,4353,4842,4843,4846,5054,5319,5580,5581,5743,6198,7124,22933,54106	AKT1,ALPL,CASP3,CASP8,CNR1,CNR2,MAPK14,ACE,ELANE,F2,GSTP1,MPO,NOS1,NOS2,NOS3,SERPINE1,PLA2G1B,PRKCD,PRKCE,PTGS2,RPS6KB1,TNF,SIRT2,TLR9
9_Member	GO Biological Processes	GO:0071396	cellular response to lipid	-16.5044	-13.9497	21/528	207,367,1066,1432,1545,1636,1956,2099,2932,2950,3312,3480,4313,4843,4846,5054,5581,6198,6256,7124,54106	AKT1,AR,CES1,MAPK14,CYP1B1,ACE,EGFR,ESR1,GSK3B,GSTP1,HSPA8,IGF1R,MMP2,NOS2,NOS3,SERPINE1,PRKCE,RPS6KB1,RXRA,TNF,TLR9
9_Member	GO Biological Processes	GO:0071216	cellular response to biotic stimulus	-10.5808	-8.56578	12/244	207,1432,2932,2950,3309,4843,4846,5054,5581,7124,22933,54106	AKT1,MAPK14,GSK3B,GSTP1,HSPA5,NOS2,NOS3,SERPINE1,PRKCE,TNF,SIRT2,TLR9
9_Member	GO Biological Processes	GO:0071219	cellular response to molecule of bacterial origin	-8.61444	-6.83789	10/217	207,1432,2950,4843,4846,5054,5581,7124,22933,54106	AKT1,MAPK14,GSTP1,NOS2,NOS3,SERPINE1,PRKCE,TNF,SIRT2,TLR9
9_Member	GO Biological Processes	GO:0071222	cellular response to lipopolysaccharide	-7.6166	-5.95735	9/205	207,1432,2950,4843,4846,5054,5581,7124,54106	AKT1,MAPK14,GSTP1,NOS2,NOS3,SERPINE1,PRKCE,TNF,TLR9
9_Member	GO Biological Processes	GO:0031663	lipopolysaccharide-mediated signaling pathway	-6.76426	-5.2055	5/39	207,1432,4846,5581,7124	AKT1,MAPK14,NOS3,PRKCE,TNF
10_Summary	GO Biological Processes	GO:0048660	regulation of smooth muscle cell proliferation	-19.8821	-17.0557	17/175	207,1786,1991,2081,3065,3480,3486,4313,4318,4846,5468,5591,5743,6198,6772,7015,7124,836,841,1545,1956,2099,6774,7422	AKT1,DNMT1,ELANE,ERN1,HDAC1,IGF1R,IGFBP3,MMP2,MMP9,NOS3,PPARG,PRKDC,PTGS2,RPS6KB1,STAT1,TERT,TNF,CASP3,CASP8,CYP1B1,EGFR,ESR1,STAT3,VEGFA
10_Member	GO Biological Processes	GO:0048660	regulation of smooth muscle cell proliferation	-19.8821	-17.0557	17/175	207,1786,1991,2081,3065,3480,3486,4313,4318,4846,5468,5591,5743,6198,6772,7015,7124	AKT1,DNMT1,ELANE,ERN1,HDAC1,IGF1R,IGFBP3,MMP2,MMP9,NOS3,PPARG,PRKDC,PTGS2,RPS6KB1,STAT1,TERT,TNF
10_Member	GO Biological Processes	GO:0048661	positive regulation of smooth muscle cell proliferation	-17.0751	-14.4552	13/98	207,1786,1991,2081,3065,3480,4313,4318,5743,6198,6772,7015,7124	AKT1,DNMT1,ELANE,ERN1,HDAC1,IGF1R,MMP2,MMP9,PTGS2,RPS6KB1,STAT1,TERT,TNF
10_Member	GO Biological Processes	GO:0032355	response to estradiol	-9.63527	-7.74377	9/121	836,841,1545,1956,2099,3480,4313,5743,6774	CASP3,CASP8,CYP1B1,EGFR,ESR1,IGF1R,MMP2,PTGS2,STAT3
10_Member	GO Biological Processes	GO:0001101	response to acid chemical	-7.8857	-6.19169	8/133	836,1786,1956,3480,4313,6198,7124,7422	CASP3,DNMT1,EGFR,IGF1R,MMP2,RPS6KB1,TNF,VEGFA
10_Member	GO Biological Processes	GO:1904707	positive regulation of vascular associated smooth muscle cell proliferation	-7.8464	-6.16066	6/50	1786,2081,4313,4318,7015,7124	DNMT1,ERN1,MMP2,MMP9,TERT,TNF
10_Member	GO Biological Processes	GO:1904705	regulation of vascular associated smooth muscle cell proliferation	-7.63539	-5.97485	7/93	1786,2081,4313,4318,5468,7015,7124	DNMT1,ERN1,MMP2,MMP9,PPARG,TERT,TNF
10_Member	GO Biological Processes	GO:0043200	response to amino acid	-6.91857	-5.33679	7/118	836,1786,1956,3480,4313,6198,7124	CASP3,DNMT1,EGFR,IGF1R,MMP2,RPS6KB1,TNF
10_Member	GO Biological Processes	GO:0071392	cellular response to estradiol stimulus	-5.05824	-3.71018	4/40	1956,2099,3480,4313	EGFR,ESR1,IGF1R,MMP2
10_Member	GO Biological Processes	GO:0071229	cellular response to acid chemical	-4.96208	-3.62395	5/89	1786,1956,4313,7124,7422	DNMT1,EGFR,MMP2,TNF,VEGFA
10_Member	GO Biological Processes	GO:0071230	cellular response to amino acid stimulus	-3.86322	-2.66003	4/80	1786,1956,4313,7124	DNMT1,EGFR,MMP2,TNF
11_Summary	GO Biological Processes	GO:1902532	negative regulation of intracellular signal transduction	-19.7658	-16.9617	24/554	207,596,841,1432,1813,1814,2099,2932,2950,3065,3091,3156,3480,4233,4318,4780,5300,5468,5580,5743,5770,6772,11200,54106	AKT1,BCL2,CASP8,MAPK14,DRD2,DRD3,ESR1,GSK3B,GSTP1,HDAC1,HIF1A,HMGCR,IGF1R,MET,MMP9,NFE2L2,PIN1,PPARG,PRKCD,PTGS2,PTPN1,STAT1,CHEK2,TLR9
11_Member	GO Biological Processes	GO:1902532	negative regulation of intracellular signal transduction	-19.7658	-16.9617	24/554	207,596,841,1432,1813,1814,2099,2932,2950,3065,3091,3156,3480,4233,4318,4780,5300,5468,5580,5743,5770,6772,11200,54106	AKT1,BCL2,CASP8,MAPK14,DRD2,DRD3,ESR1,GSK3B,GSTP1,HDAC1,HIF1A,HMGCR,IGF1R,MET,MMP9,NFE2L2,PIN1,PPARG,PRKCD,PTGS2,PTPN1,STAT1,CHEK2,TLR9
12_Summary	GO Biological Processes	GO:2001233	regulation of apoptotic signaling pathway	-19.5578	-16.7846	21/374	142,207,367,596,835,2932,2950,3065,3091,3958,4318,4780,4846,5054,5580,5743,5770,5894,6198,7015,7124	PARP1,AKT1,AR,BCL2,CASP2,GSK3B,GSTP1,HDAC1,HIF1A,LGALS3,MMP9,NFE2L2,NOS3,SERPINE1,PRKCD,PTGS2,PTPN1,RAF1,RPS6KB1,TERT,TNF
12_Member	GO Biological Processes	GO:2001233	regulation of apoptotic signaling pathway	-19.5578	-16.7846	21/374	142,207,367,596,835,2932,2950,3065,3091,3958,4318,4780,4846,5054,5580,5743,5770,5894,6198,7015,7124	PARP1,AKT1,AR,BCL2,CASP2,GSK3B,GSTP1,HDAC1,HIF1A,LGALS3,MMP9,NFE2L2,NOS3,SERPINE1,PRKCD,PTGS2,PTPN1,RAF1,RPS6KB1,TERT,TNF
12_Member	GO Biological Processes	GO:2001234	negative regulation of apoptotic signaling pathway	-19.2324	-16.5214	18/233	207,367,596,2932,2950,3065,3091,3958,4318,4780,4846,5054,5743,5770,5894,6198,7015,7124	AKT1,AR,BCL2,GSK3B,GSTP1,HDAC1,HIF1A,LGALS3,MMP9,NFE2L2,NOS3,SERPINE1,PTGS2,PTPN1,RAF1,RPS6KB1,TERT,TNF
12_Member	GO Biological Processes	GO:2001237	negative regulation of extrinsic apoptotic signaling pathway	-15.2975	-12.8497	12/99	207,367,596,2932,2950,3958,4846,5054,5894,6198,7015,7124	AKT1,AR,BCL2,GSK3B,GSTP1,LGALS3,NOS3,SERPINE1,RAF1,RPS6KB1,TERT,TNF
12_Member	GO Biological Processes	GO:2001236	regulation of extrinsic apoptotic signaling pathway	-12.9136	-10.6845	12/155	207,367,596,2932,2950,3958,4846,5054,5894,6198,7015,7124	AKT1,AR,BCL2,GSK3B,GSTP1,LGALS3,NOS3,SERPINE1,RAF1,RPS6KB1,TERT,TNF
12_Member	GO Biological Processes	GO:1902041	regulation of extrinsic apoptotic signaling pathway via death domain receptors	-6.21068	-4.72667	5/50	2932,3958,4846,5054,5894	GSK3B,LGALS3,NOS3,SERPINE1,RAF1
12_Member	GO Biological Processes	GO:1902042	negative regulation of extrinsic apoptotic signaling pathway via death domain receptors	-5.51158	-4.1158	4/31	2932,4846,5054,5894	GSK3B,NOS3,SERPINE1,RAF1
13_Summary	GO Biological Processes	GO:0048511	rhythmic process	-19.5298	-16.7729	19/270	835,836,983,1545,1813,1814,1815,2033,2099,2932,3065,3309,3480,4313,4843,4846,5468,5591,7124	CASP2,CASP3,CDK1,CYP1B1,DRD2,DRD3,DRD4,EP300,ESR1,GSK3B,HDAC1,HSPA5,IGF1R,MMP2,NOS2,NOS3,PPARG,PRKDC,TNF
13_Member	GO Biological Processes	GO:0048511	rhythmic process	-19.5298	-16.7729	19/270	835,836,983,1545,1813,1814,1815,2033,2099,2932,3065,3309,3480,4313,4843,4846,5468,5591,7124	CASP2,CASP3,CDK1,CYP1B1,DRD2,DRD3,DRD4,EP300,ESR1,GSK3B,HDAC1,HSPA5,IGF1R,MMP2,NOS2,NOS3,PPARG,PRKDC,TNF
13_Member	GO Biological Processes	GO:0007623	circadian rhythm	-6.49701	-4.96494	7/136	1813,1814,2033,2932,3065,4843,7124	DRD2,DRD3,EP300,GSK3B,HDAC1,NOS2,TNF
14_Summary	GO Biological Processes	GO:0062012	regulation of small molecule metabolic process	-17.6687	-15.0246	19/339	142,207,351,1066,1268,2033,2053,3091,3356,3486,3643,4842,4843,4846,5468,5581,5743,6774,7124,983,2932	PARP1,AKT1,APP,CES1,CNR1,EP300,EPHX2,HIF1A,HTR2A,IGFBP3,INSR,NOS1,NOS2,NOS3,PPARG,PRKCE,PTGS2,STAT3,TNF,CDK1,GSK3B
14_Member	GO Biological Processes	GO:0062012	regulation of small molecule metabolic process	-17.6687	-15.0246	19/339	142,207,351,1066,1268,2033,2053,3091,3356,3486,3643,4842,4843,4846,5468,5581,5743,6774,7124	PARP1,AKT1,APP,CES1,CNR1,EP300,EPHX2,HIF1A,HTR2A,IGFBP3,INSR,NOS1,NOS2,NOS3,PPARG,PRKCE,PTGS2,STAT3,TNF
14_Member	GO Biological Processes	GO:0062013	positive regulation of small molecule metabolic process	-14.5265	-12.1709	13/152	207,351,1066,3091,3356,3643,4842,4843,4846,5468,5581,5743,7124	AKT1,APP,CES1,HIF1A,HTR2A,INSR,NOS1,NOS2,NOS3,PPARG,PRKCE,PTGS2,TNF
14_Member	GO Biological Processes	GO:1900542	regulation of purine nucleotide metabolic process	-12.2296	-10.0828	10/94	142,351,2033,3091,3356,3643,4842,4843,4846,6774	PARP1,APP,EP300,HIF1A,HTR2A,INSR,NOS1,NOS2,NOS3,STAT3
14_Member	GO Biological Processes	GO:0043467	regulation of generation of precursor metabolites and energy	-12.1515	-10.0164	11/134	207,351,983,2033,2932,3091,3356,3643,4843,6774,7124	AKT1,APP,CDK1,EP300,GSK3B,HIF1A,HTR2A,INSR,NOS2,STAT3,TNF
14_Member	GO Biological Processes	GO:0006140	regulation of nucleotide metabolic process	-11.9991	-9.88276	10/99	142,351,2033,3091,3356,3643,4842,4843,4846,6774	PARP1,APP,EP300,HIF1A,HTR2A,INSR,NOS1,NOS2,NOS3,STAT3
14_Member	GO Biological Processes	GO:0045981	positive regulation of nucleotide metabolic process	-9.69324	-7.79063	7/48	351,3091,3356,3643,4842,4843,4846	APP,HIF1A,HTR2A,INSR,NOS1,NOS2,NOS3
14_Member	GO Biological Processes	GO:1900544	positive regulation of purine nucleotide metabolic process	-9.69324	-7.79063	7/48	351,3091,3356,3643,4842,4843,4846	APP,HIF1A,HTR2A,INSR,NOS1,NOS2,NOS3
14_Member	GO Biological Processes	GO:0006109	regulation of carbohydrate metabolic process	-9.2636	-7.40176	10/186	207,351,2033,2932,3091,3356,3486,3643,5581,6774	AKT1,APP,EP300,GSK3B,HIF1A,HTR2A,IGFBP3,INSR,PRKCE,STAT3
14_Member	GO Biological Processes	GO:1903578	regulation of ATP metabolic process	-8.37696	-6.62015	7/73	142,351,2033,3091,3356,3643,6774	PARP1,APP,EP300,HIF1A,HTR2A,INSR,STAT3
14_Member	GO Biological Processes	GO:0006110	regulation of glycolytic process	-8.01323	-6.29928	6/47	351,2033,3091,3356,3643,6774	APP,EP300,HIF1A,HTR2A,INSR,STAT3
14_Member	GO Biological Processes	GO:0043470	regulation of carbohydrate catabolic process	-7.54289	-5.8938	6/56	351,2033,3091,3356,3643,6774	APP,EP300,HIF1A,HTR2A,INSR,STAT3
14_Member	GO Biological Processes	GO:0045913	positive regulation of carbohydrate metabolic process	-6.66964	-5.12096	6/78	207,351,3091,3356,3643,5581	AKT1,APP,HIF1A,HTR2A,INSR,PRKCE
14_Member	GO Biological Processes	GO:0045821	positive regulation of glycolytic process	-6.22152	-4.73492	4/21	351,3091,3356,3643	APP,HIF1A,HTR2A,INSR
14_Member	GO Biological Processes	GO:0010675	regulation of cellular carbohydrate metabolic process	-6.11276	-4.63892	7/155	207,2033,2932,3486,3643,5581,6774	AKT1,EP300,GSK3B,IGFBP3,INSR,PRKCE,STAT3
14_Member	GO Biological Processes	GO:1903580	positive regulation of ATP metabolic process	-5.24466	-3.87997	4/36	351,3091,3356,3643	APP,HIF1A,HTR2A,INSR
14_Member	GO Biological Processes	GO:0010906	regulation of glucose metabolic process	-3.37867	-2.24473	4/107	207,2033,3486,3643	AKT1,EP300,IGFBP3,INSR
15_Summary	GO Biological Processes	GO:0019725	cellular homeostasis	-17.1209	-14.489	23/641	249,328,351,596,760,1636,1812,1813,1814,1815,1991,2081,2147,3091,3098,3356,3480,4780,4842,4843,4846,5894,50507,1268,4318,5581,5743,7124,54106,836,839,840,3309,3320,207,1066,3958,5319,3156,5781,5468,6198,6513,239,1508,1545,8694,57016,5580,6256,2932,22933,3643,5054,5770,7422,1269,2099,983,1803,6774,142,5300,4233,1956,3065	ALPL,APEX1,APP,BCL2,CA2,ACE,DRD1,DRD2,DRD3,DRD4,ELANE,ERN1,F2,HIF1A,HK1,HTR2A,IGF1R,NFE2L2,NOS1,NOS2,NOS3,RAF1,NOX4,CNR1,MMP9,PRKCE,PTGS2,TNF,TLR9,CASP3,CASP6,CASP7,HSPA5,HSP90AA1,AKT1,CES1,LGALS3,PLA2G1B,HMGCR,PTPN11,PPARG,RPS6KB1,SLC2A1,ALOX12,CTSB,CYP1B1,DGAT1,AKR1B10,PRKCD,RXRA,GSK3B,SIRT2,INSR,SERPINE1,PTPN1,VEGFA,CNR2,ESR1,CDK1,DPP4,STAT3,PARP1,PIN1,MET,EGFR,HDAC1
15_Member	GO Biological Processes	GO:0019725	cellular homeostasis	-17.1209	-14.489	23/641	249,328,351,596,760,1636,1812,1813,1814,1815,1991,2081,2147,3091,3098,3356,3480,4780,4842,4843,4846,5894,50507	ALPL,APEX1,APP,BCL2,CA2,ACE,DRD1,DRD2,DRD3,DRD4,ELANE,ERN1,F2,HIF1A,HK1,HTR2A,IGF1R,NFE2L2,NOS1,NOS2,NOS3,RAF1,NOX4
15_Member	GO Biological Processes	GO:0043271	negative regulation of ion transport	-15.4975	-13.0169	14/167	596,1268,1636,1813,1814,1815,3356,4318,4842,4846,5581,5743,7124,54106	BCL2,CNR1,ACE,DRD2,DRD3,DRD4,HTR2A,MMP9,NOS1,NOS3,PRKCE,PTGS2,TNF,TLR9
15_Member	GO Biological Processes	GO:0043279	response to alkaloid	-15.2975	-12.8497	12/99	836,839,840,1268,1812,1813,1814,1815,3309,3320,3356,5581	CASP3,CASP6,CASP7,CNR1,DRD1,DRD2,DRD3,DRD4,HSPA5,HSP90AA1,HTR2A,PRKCE
15_Member	GO Biological Processes	GO:0043269	regulation of ion transport	-14.9419	-12.5391	22/718	207,351,596,760,1066,1268,1636,1812,1813,1814,1815,2147,3356,3958,4318,4842,4846,5319,5581,5743,7124,54106	AKT1,APP,BCL2,CA2,CES1,CNR1,ACE,DRD1,DRD2,DRD3,DRD4,F2,HTR2A,LGALS3,MMP9,NOS1,NOS3,PLA2G1B,PRKCE,PTGS2,TNF,TLR9
15_Member	GO Biological Processes	GO:0051051	negative regulation of transport	-13.7177	-11.4104	18/479	207,596,1268,1636,1813,1814,1815,3156,3356,3958,4318,4842,4846,5581,5743,5781,7124,54106	AKT1,BCL2,CNR1,ACE,DRD2,DRD3,DRD4,HMGCR,HTR2A,LGALS3,MMP9,NOS1,NOS3,PRKCE,PTGS2,PTPN11,TNF,TLR9
15_Member	GO Biological Processes	GO:0051924	regulation of calcium ion transport	-12.643	-10.4504	14/268	596,1636,1812,1813,1814,1815,2147,3958,4842,4846,5319,5581,5743,54106	BCL2,ACE,DRD1,DRD2,DRD3,DRD4,F2,LGALS3,NOS1,NOS3,PLA2G1B,PRKCE,PTGS2,TLR9
15_Member	GO Biological Processes	GO:0010959	regulation of metal ion transport	-12.2528	-10.1021	16/423	207,596,1636,1812,1813,1814,1815,2147,3356,3958,4842,4846,5319,5581,5743,54106	AKT1,BCL2,ACE,DRD1,DRD2,DRD3,DRD4,F2,HTR2A,LGALS3,NOS1,NOS3,PLA2G1B,PRKCE,PTGS2,TLR9
15_Member	GO Biological Processes	GO:0055082	cellular chemical homeostasis	-11.7692	-9.66385	17/537	351,596,760,1636,1812,1813,1814,1815,1991,2081,2147,3091,3098,3356,3480,5894,50507	APP,BCL2,CA2,ACE,DRD1,DRD2,DRD3,DRD4,ELANE,ERN1,F2,HIF1A,HK1,HTR2A,IGF1R,RAF1,NOX4
15_Member	GO Biological Processes	GO:0051926	negative regulation of calcium ion transport	-11.5905	-9.50268	9/74	596,1636,1813,1814,1815,4842,4846,5743,54106	BCL2,ACE,DRD2,DRD3,DRD4,NOS1,NOS3,PTGS2,TLR9
15_Member	GO Biological Processes	GO:0042220	response to cocaine	-11.503	-9.42208	8/48	1268,1812,1813,1814,1815,3309,3320,3356	CNR1,DRD1,DRD2,DRD3,DRD4,HSPA5,HSP90AA1,HTR2A
15_Member	GO Biological Processes	GO:0034763	negative regulation of transmembrane transport	-11.4856	-9.41137	11/154	207,596,1636,1813,1814,1815,4318,4842,5581,7124,54106	AKT1,BCL2,ACE,DRD2,DRD3,DRD4,MMP9,NOS1,PRKCE,TNF,TLR9
15_Member	GO Biological Processes	GO:0032309	icosanoid secretion	-11.2309	-9.16658	7/30	1636,1813,1814,1815,4843,5319,5743	ACE,DRD2,DRD3,DRD4,NOS2,PLA2G1B,PTGS2
15_Member	GO Biological Processes	GO:0015909	long-chain fatty acid transport	-11.0695	-9.01164	8/54	1636,1813,1814,1815,5319,5468,6198,6513	ACE,DRD2,DRD3,DRD4,PLA2G1B,PPARG,RPS6KB1,SLC2A1
15_Member	GO Biological Processes	GO:0071715	icosanoid transport	-10.4477	-8.4471	7/38	1636,1813,1814,1815,4843,5319,5743	ACE,DRD2,DRD3,DRD4,NOS2,PLA2G1B,PTGS2
15_Member	GO Biological Processes	GO:1901615	organic hydroxy compound metabolic process	-10.421	-8.42316	15/473	239,249,351,596,1066,1508,1545,1812,1813,1814,1815,3091,3156,8694,57016	ALOX12,ALPL,APP,BCL2,CES1,CTSB,CYP1B1,DRD1,DRD2,DRD3,DRD4,HIF1A,HMGCR,DGAT1,AKR1B10
15_Member	GO Biological Processes	GO:0015908	fatty acid transport	-9.93162	-7.98648	8/74	1636,1813,1814,1815,5319,5468,6198,6513	ACE,DRD2,DRD3,DRD4,PLA2G1B,PPARG,RPS6KB1,SLC2A1
15_Member	GO Biological Processes	GO:0034766	negative regulation of ion transmembrane transport	-9.83421	-7.91321	9/115	596,1813,1814,1815,4318,4842,5581,7124,54106	BCL2,DRD2,DRD3,DRD4,MMP9,NOS1,PRKCE,TNF,TLR9
15_Member	GO Biological Processes	GO:0010876	lipid localization	-9.6888	-7.78843	13/365	1066,1636,1813,1814,1815,4843,5319,5468,5743,6198,6513,7124,8694	CES1,ACE,DRD2,DRD3,DRD4,NOS2,PLA2G1B,PPARG,PTGS2,RPS6KB1,SLC2A1,TNF,DGAT1
15_Member	GO Biological Processes	GO:1903169	regulation of calcium ion transmembrane transport	-9.2183	-7.36458	10/188	596,1812,1813,1814,1815,2147,4842,5319,5581,54106	BCL2,DRD1,DRD2,DRD3,DRD4,F2,NOS1,PLA2G1B,PRKCE,TLR9
15_Member	GO Biological Processes	GO:0048148	behavioral response to cocaine	-9.19513	-7.3474	5/14	1812,1813,1814,1815,3356	DRD1,DRD2,DRD3,DRD4,HTR2A
15_Member	GO Biological Processes	GO:0032409	regulation of transporter activity	-9.13468	-7.29676	12/326	351,596,1813,1814,1815,4318,4842,5468,5580,5581,6256,54106	APP,BCL2,DRD2,DRD3,DRD4,MMP9,NOS1,PPARG,PRKCD,PRKCE,RXRA,TLR9
15_Member	GO Biological Processes	GO:0071868	cellular response to monoamine stimulus	-8.97636	-7.15741	8/97	351,1812,1813,1814,1815,2932,3356,22933	APP,DRD1,DRD2,DRD3,DRD4,GSK3B,HTR2A,SIRT2
15_Member	GO Biological Processes	GO:0071870	cellular response to catecholamine stimulus	-8.97636	-7.15741	8/97	351,1812,1813,1814,1815,2932,3356,22933	APP,DRD1,DRD2,DRD3,DRD4,GSK3B,HTR2A,SIRT2
15_Member	GO Biological Processes	GO:0071867	response to monoamine	-8.87003	-7.06568	8/100	351,1812,1813,1814,1815,2932,3356,22933	APP,DRD1,DRD2,DRD3,DRD4,GSK3B,HTR2A,SIRT2
15_Member	GO Biological Processes	GO:0071869	response to catecholamine	-8.87003	-7.06568	8/100	351,1812,1813,1814,1815,2932,3356,22933	APP,DRD1,DRD2,DRD3,DRD4,GSK3B,HTR2A,SIRT2
15_Member	GO Biological Processes	GO:0051588	regulation of neurotransmitter transport	-8.70019	-6.91515	8/105	1268,1812,1813,1814,1815,2932,3356,4842	CNR1,DRD1,DRD2,DRD3,DRD4,GSK3B,HTR2A,NOS1
15_Member	GO Biological Processes	GO:0055074	calcium ion homeostasis	-8.61444	-6.83789	10/217	249,351,596,1812,1813,1814,1815,1991,2147,3356	ALPL,APP,BCL2,DRD1,DRD2,DRD3,DRD4,ELANE,F2,HTR2A
15_Member	GO Biological Processes	GO:1904063	negative regulation of cation transmembrane transport	-8.57045	-6.79558	8/109	596,1813,1814,1815,4318,4842,5581,54106	BCL2,DRD2,DRD3,DRD4,MMP9,NOS1,PRKCE,TLR9
15_Member	GO Biological Processes	GO:0051580	regulation of neurotransmitter uptake	-8.56818	-6.79499	5/18	1812,1813,1814,1815,4842	DRD1,DRD2,DRD3,DRD4,NOS1
15_Member	GO Biological Processes	GO:1904062	regulation of cation transmembrane transport	-8.21004	-6.47212	12/394	351,596,1812,1813,1814,1815,2147,4318,4842,5319,5581,54106	APP,BCL2,DRD1,DRD2,DRD3,DRD4,F2,MMP9,NOS1,PLA2G1B,PRKCE,TLR9
15_Member	GO Biological Processes	GO:0051966	regulation of synaptic transmission, glutamatergic	-8.17279	-6.43946	7/78	1268,1812,1813,1814,3356,5743,7124	CNR1,DRD1,DRD2,DRD3,HTR2A,PTGS2,TNF
15_Member	GO Biological Processes	GO:0051584	regulation of dopamine uptake involved in synaptic transmission	-8.1394	-6.41213	4/8	1812,1813,1814,1815	DRD1,DRD2,DRD3,DRD4
15_Member	GO Biological Processes	GO:0051940	regulation of catecholamine uptake involved in synaptic transmission	-8.1394	-6.41213	4/8	1812,1813,1814,1815	DRD1,DRD2,DRD3,DRD4
15_Member	GO Biological Processes	GO:0008542	visual learning	-8.01323	-6.29928	6/47	351,1812,1813,1814,3091,3156	APP,DRD1,DRD2,DRD3,HIF1A,HMGCR
15_Member	GO Biological Processes	GO:0006869	lipid transport	-7.98918	-6.27813	11/328	1066,1636,1813,1814,1815,4843,5319,5468,5743,6198,6513	CES1,ACE,DRD2,DRD3,DRD4,NOS2,PLA2G1B,PPARG,PTGS2,RPS6KB1,SLC2A1
15_Member	GO Biological Processes	GO:0006874	cellular calcium ion homeostasis	-7.90247	-6.20537	9/190	351,596,1812,1813,1814,1815,1991,2147,3356	APP,BCL2,DRD1,DRD2,DRD3,DRD4,ELANE,F2,HTR2A
15_Member	GO Biological Processes	GO:0034765	regulation of ion transmembrane transport	-7.84001	-6.15563	13/520	351,596,1812,1813,1814,1815,2147,4318,4842,5319,5581,7124,54106	APP,BCL2,DRD1,DRD2,DRD3,DRD4,F2,MMP9,NOS1,PLA2G1B,PRKCE,TNF,TLR9
15_Member	GO Biological Processes	GO:0072507	divalent inorganic cation homeostasis	-7.83212	-6.1491	10/262	249,351,596,1812,1813,1814,1815,1991,2147,3356	ALPL,APP,BCL2,DRD1,DRD2,DRD3,DRD4,ELANE,F2,HTR2A
15_Member	GO Biological Processes	GO:0050482	arachidonic acid secretion	-7.78354	-6.10457	5/25	1636,1813,1814,1815,5319	ACE,DRD2,DRD3,DRD4,PLA2G1B
15_Member	GO Biological Processes	GO:1903963	arachidonate transport	-7.78354	-6.10457	5/25	1636,1813,1814,1815,5319	ACE,DRD2,DRD3,DRD4,PLA2G1B
15_Member	GO Biological Processes	GO:0007632	visual behavior	-7.69002	-6.02299	6/53	351,1812,1813,1814,3091,3156	APP,DRD1,DRD2,DRD3,HIF1A,HMGCR
15_Member	GO Biological Processes	GO:0002028	regulation of sodium ion transport	-7.66823	-6.00381	7/92	207,1813,1814,1815,4842,4846,5581	AKT1,DRD2,DRD3,DRD4,NOS1,NOS3,PRKCE
15_Member	GO Biological Processes	GO:0060627	regulation of vesicle-mediated transport	-7.60989	-5.95192	13/544	1268,1812,1813,1814,1815,2932,3356,3643,3958,5054,5770,7124,7422	CNR1,DRD1,DRD2,DRD3,DRD4,GSK3B,HTR2A,INSR,LGALS3,SERPINE1,PTPN1,TNF,VEGFA
15_Member	GO Biological Processes	GO:1903170	negative regulation of calcium ion transmembrane transport	-7.54289	-5.8938	6/56	596,1813,1814,1815,4842,54106	BCL2,DRD2,DRD3,DRD4,NOS1,TLR9
15_Member	GO Biological Processes	GO:0051952	regulation of amine transport	-7.47668	-5.8387	7/98	1268,1812,1813,1814,1815,3356,7124	CNR1,DRD1,DRD2,DRD3,DRD4,HTR2A,TNF
15_Member	GO Biological Processes	GO:0007612	learning	-7.47664	-5.8387	8/150	351,1812,1813,1814,3091,3156,3643,5743	APP,DRD1,DRD2,DRD3,HIF1A,HMGCR,INSR,PTGS2
15_Member	GO Biological Processes	GO:0015718	monocarboxylic acid transport	-7.41561	-5.78374	7/100	1636,1813,1814,1815,4843,5319,5743	ACE,DRD2,DRD3,DRD4,NOS2,PLA2G1B,PTGS2
15_Member	GO Biological Processes	GO:0007212	dopamine receptor signaling pathway	-7.28535	-5.66185	5/31	1812,1813,1814,1815,2932	DRD1,DRD2,DRD3,DRD4,GSK3B
15_Member	GO Biological Processes	GO:0072503	cellular divalent inorganic cation homeostasis	-7.25239	-5.63242	9/226	351,596,1812,1813,1814,1815,1991,2147,3356	APP,BCL2,DRD1,DRD2,DRD3,DRD4,ELANE,F2,HTR2A
15_Member	GO Biological Processes	GO:0050805	negative regulation of synaptic transmission	-7.23014	-5.61251	6/63	1269,1812,1813,1814,3356,5743	CNR2,DRD1,DRD2,DRD3,HTR2A,PTGS2
15_Member	GO Biological Processes	GO:0051481	negative regulation of cytosolic calcium ion concentration	-7.13561	-5.52837	4/13	596,1813,1814,4842	BCL2,DRD2,DRD3,NOS1
15_Member	GO Biological Processes	GO:0055080	cation homeostasis	-7.10298	-5.49688	12/497	249,351,596,760,1812,1813,1814,1815,1991,2147,3091,3356	ALPL,APP,BCL2,CA2,DRD1,DRD2,DRD3,DRD4,ELANE,F2,HIF1A,HTR2A
15_Member	GO Biological Processes	GO:0030003	cellular cation homeostasis	-7.07818	-5.47434	11/403	351,596,760,1812,1813,1814,1815,1991,2147,3091,3356	APP,BCL2,CA2,DRD1,DRD2,DRD3,DRD4,ELANE,F2,HIF1A,HTR2A
15_Member	GO Biological Processes	GO:0055065	metal ion homeostasis	-6.98174	-5.38686	11/412	249,351,596,1812,1813,1814,1815,1991,2147,3091,3356	ALPL,APP,BCL2,DRD1,DRD2,DRD3,DRD4,ELANE,F2,HIF1A,HTR2A
15_Member	GO Biological Processes	GO:0006875	cellular metal ion homeostasis	-6.9792	-5.38552	10/323	351,596,1812,1813,1814,1815,1991,2147,3091,3356	APP,BCL2,DRD1,DRD2,DRD3,DRD4,ELANE,F2,HIF1A,HTR2A
15_Member	GO Biological Processes	GO:0098771	inorganic ion homeostasis	-6.96359	-5.3753	12/512	249,351,596,760,1812,1813,1814,1815,1991,2147,3091,3356	ALPL,APP,BCL2,CA2,DRD1,DRD2,DRD3,DRD4,ELANE,F2,HIF1A,HTR2A
15_Member	GO Biological Processes	GO:0051048	negative regulation of secretion	-6.95793	-5.37182	8/175	1268,1636,1813,1814,1815,3156,5781,7124	CNR1,ACE,DRD2,DRD3,DRD4,HMGCR,PTPN11,TNF
15_Member	GO Biological Processes	GO:0006873	cellular ion homeostasis	-6.89799	-5.31834	11/420	351,596,760,1812,1813,1814,1815,1991,2147,3091,3356	APP,BCL2,CA2,DRD1,DRD2,DRD3,DRD4,ELANE,F2,HIF1A,HTR2A
15_Member	GO Biological Processes	GO:0046903	secretion	-6.89113	-5.31256	12/520	760,1636,1813,1814,1815,3091,4843,5319,5581,5743,5894,7422	CA2,ACE,DRD2,DRD3,DRD4,HIF1A,NOS2,PLA2G1B,PRKCE,PTGS2,RAF1,VEGFA
15_Member	GO Biological Processes	GO:0050801	ion homeostasis	-6.84649	-5.27322	12/525	249,351,596,760,1812,1813,1814,1815,1991,2147,3091,3356	ALPL,APP,BCL2,CA2,DRD1,DRD2,DRD3,DRD4,ELANE,F2,HIF1A,HTR2A
15_Member	GO Biological Processes	GO:0001963	synaptic transmission, dopaminergic	-6.7331	-5.17738	4/16	1812,1813,1814,1815	DRD1,DRD2,DRD3,DRD4
15_Member	GO Biological Processes	GO:1903351	cellular response to dopamine	-6.50814	-4.97319	6/83	1812,1813,1814,1815,2932,3356	DRD1,DRD2,DRD3,DRD4,GSK3B,HTR2A
15_Member	GO Biological Processes	GO:0007204	positive regulation of cytosolic calcium ion concentration	-6.49739	-4.96494	8/201	596,1268,1812,1813,1814,2099,3356,5319	BCL2,CNR1,DRD1,DRD2,DRD3,ESR1,HTR2A,PLA2G1B
15_Member	GO Biological Processes	GO:0014075	response to amine	-6.49424	-4.96408	5/44	983,1269,1812,1813,1815	CDK1,CNR2,DRD1,DRD2,DRD4
15_Member	GO Biological Processes	GO:0007195	adenylate cyclase-inhibiting dopamine receptor signaling pathway	-6.48042	-4.95501	3/5	1813,1814,1815	DRD2,DRD3,DRD4
15_Member	GO Biological Processes	GO:1903350	response to dopamine	-6.47709	-4.95262	6/84	1812,1813,1814,1815,2932,3356	DRD1,DRD2,DRD3,DRD4,GSK3B,HTR2A
15_Member	GO Biological Processes	GO:0008306	associative learning	-6.44644	-4.92478	6/85	351,1812,1813,1814,3091,3156	APP,DRD1,DRD2,DRD3,HIF1A,HMGCR
15_Member	GO Biological Processes	GO:0018958	phenol-containing compound metabolic process	-6.38626	-4.87295	6/87	596,1508,1812,1813,1814,1815	BCL2,CTSB,DRD1,DRD2,DRD3,DRD4
15_Member	GO Biological Processes	GO:0032413	negative regulation of ion transmembrane transporter activity	-6.32755	-4.82423	6/89	1813,1814,1815,4318,5581,54106	DRD2,DRD3,DRD4,MMP9,PRKCE,TLR9
15_Member	GO Biological Processes	GO:0022898	regulation of transmembrane transporter activity	-6.32362	-4.8212	9/291	351,596,1813,1814,1815,4318,4842,5581,54106	APP,BCL2,DRD2,DRD3,DRD4,MMP9,NOS1,PRKCE,TLR9
15_Member	GO Biological Processes	GO:0001505	regulation of neurotransmitter levels	-6.24515	-4.75421	8/217	1268,1812,1813,1814,1815,2932,3356,4842	CNR1,DRD1,DRD2,DRD3,DRD4,GSK3B,HTR2A,NOS1
15_Member	GO Biological Processes	GO:0099537	trans-synaptic signaling	-5.88133	-4.4398	10/426	207,1268,1812,1813,1814,1815,2932,3356,4842,5581	AKT1,CNR1,DRD1,DRD2,DRD3,DRD4,GSK3B,HTR2A,NOS1,PRKCE
15_Member	GO Biological Processes	GO:2000300	regulation of synaptic vesicle exocytosis	-5.8106	-4.37754	5/60	1268,1812,1813,2932,3356	CNR1,DRD1,DRD2,GSK3B,HTR2A
15_Member	GO Biological Processes	GO:0060158	phospholipase C-activating dopamine receptor signaling pathway	-5.73532	-4.3143	3/8	1812,1813,1814	DRD1,DRD2,DRD3
15_Member	GO Biological Processes	GO:0014072	response to isoquinoline alkaloid	-5.69493	-4.27976	4/28	1268,1813,1814,5581	CNR1,DRD2,DRD3,PRKCE
15_Member	GO Biological Processes	GO:0043278	response to morphine	-5.69493	-4.27976	4/28	1268,1813,1814,5581	CNR1,DRD2,DRD3,PRKCE
15_Member	GO Biological Processes	GO:0032410	negative regulation of transporter activity	-5.67201	-4.25835	6/115	1813,1814,1815,4318,5581,54106	DRD2,DRD3,DRD4,MMP9,PRKCE,TLR9
15_Member	GO Biological Processes	GO:0099536	synaptic signaling	-5.63438	-4.22608	10/454	207,1268,1812,1813,1814,1815,2932,3356,4842,5581	AKT1,CNR1,DRD1,DRD2,DRD3,DRD4,GSK3B,HTR2A,NOS1,PRKCE
15_Member	GO Biological Processes	GO:0042417	dopamine metabolic process	-5.63156	-4.22514	4/29	1812,1813,1814,1815	DRD1,DRD2,DRD3,DRD4
15_Member	GO Biological Processes	GO:0007187	G protein-coupled receptor signaling pathway, coupled to cyclic nucleotide second messenger	-5.57084	-4.16836	5/67	1268,1269,1812,1815,3356	CNR1,CNR2,DRD1,DRD4,HTR2A
15_Member	GO Biological Processes	GO:0001975	response to amphetamine	-5.57049	-4.16836	4/30	1269,1812,1813,1815	CNR2,DRD1,DRD2,DRD4
15_Member	GO Biological Processes	GO:0015849	organic acid transport	-5.54764	-4.14976	8/269	1636,1813,1814,1815,5319,5468,6198,6513	ACE,DRD2,DRD3,DRD4,PLA2G1B,PPARG,RPS6KB1,SLC2A1
15_Member	GO Biological Processes	GO:0007626	locomotory behavior	-5.50769	-4.11262	7/191	351,1803,1812,1813,1814,1815,5581	APP,DPP4,DRD1,DRD2,DRD3,DRD4,PRKCE
15_Member	GO Biological Processes	GO:0001659	temperature homeostasis	-5.45467	-4.06515	4/32	1812,1813,3356,6774	DRD1,DRD2,HTR2A,STAT3
15_Member	GO Biological Processes	GO:0050709	negative regulation of protein secretion	-5.41542	-4.03071	5/72	1813,1814,1815,3156,5781	DRD2,DRD3,DRD4,HMGCR,PTPN11
15_Member	GO Biological Processes	GO:0032412	regulation of ion transmembrane transporter activity	-5.40787	-4.02384	8/281	351,1813,1814,1815,4318,4842,5581,54106	APP,DRD2,DRD3,DRD4,MMP9,NOS1,PRKCE,TLR9
15_Member	GO Biological Processes	GO:0051967	negative regulation of synaptic transmission, glutamatergic	-5.40638	-4.02303	3/10	1813,1814,3356	DRD2,DRD3,HTR2A
15_Member	GO Biological Processes	GO:0050795	regulation of behavior	-5.38572	-4.00643	5/73	142,1268,1813,1814,6774	PARP1,CNR1,DRD2,DRD3,STAT3
15_Member	GO Biological Processes	GO:0034776	response to histamine	-5.2691	-3.9031	3/11	1813,1814,1815	DRD2,DRD3,DRD4
15_Member	GO Biological Processes	GO:0014059	regulation of dopamine secretion	-5.19605	-3.83396	4/37	1268,1813,1814,3356	CNR1,DRD2,DRD3,HTR2A
15_Member	GO Biological Processes	GO:0060134	prepulse inhibition	-5.14519	-3.78889	3/12	1812,1813,1814	DRD1,DRD2,DRD3
15_Member	GO Biological Processes	GO:0030534	adult behavior	-5.12448	-3.772	6/143	351,1812,1813,1814,1815,3356	APP,DRD1,DRD2,DRD3,DRD4,HTR2A
15_Member	GO Biological Processes	GO:0007268	chemical synaptic transmission	-5.10522	-3.75401	9/410	207,1268,1812,1813,1814,1815,2932,3356,5581	AKT1,CNR1,DRD1,DRD2,DRD3,DRD4,GSK3B,HTR2A,PRKCE
15_Member	GO Biological Processes	GO:0098916	anterograde trans-synaptic signaling	-5.10522	-3.75401	9/410	207,1268,1812,1813,1814,1815,2932,3356,5581	AKT1,CNR1,DRD1,DRD2,DRD3,DRD4,GSK3B,HTR2A,PRKCE
15_Member	GO Biological Processes	GO:1903531	negative regulation of secretion by cell	-4.98922	-3.64739	6/151	1268,1813,1814,1815,3156,5781	CNR1,DRD2,DRD3,DRD4,HMGCR,PTPN11
15_Member	GO Biological Processes	GO:0015711	organic anion transport	-4.95682	-3.61971	8/324	1636,1813,1814,1815,4843,5319,5743,6513	ACE,DRD2,DRD3,DRD4,NOS2,PLA2G1B,PTGS2,SLC2A1
15_Member	GO Biological Processes	GO:0006584	catecholamine metabolic process	-4.93103	-3.59898	4/43	1812,1813,1814,1815	DRD1,DRD2,DRD3,DRD4
15_Member	GO Biological Processes	GO:0009712	catechol-containing compound metabolic process	-4.93103	-3.59898	4/43	1812,1813,1814,1815	DRD1,DRD2,DRD3,DRD4
15_Member	GO Biological Processes	GO:0007631	feeding behavior	-4.91494	-3.58591	5/91	351,1636,1812,1813,6774	APP,ACE,DRD1,DRD2,STAT3
15_Member	GO Biological Processes	GO:0046928	regulation of neurotransmitter secretion	-4.91494	-3.58591	5/91	1268,1812,1813,2932,3356	CNR1,DRD1,DRD2,GSK3B,HTR2A
15_Member	GO Biological Processes	GO:1901020	negative regulation of calcium ion transmembrane transporter activity	-4.89072	-3.56647	4/44	1813,1814,1815,54106	DRD2,DRD3,DRD4,TLR9
15_Member	GO Biological Processes	GO:0046942	carboxylic acid transport	-4.83631	-3.51502	7/242	1636,1813,1814,1815,4843,5319,5743	ACE,DRD2,DRD3,DRD4,NOS2,PLA2G1B,PTGS2
15_Member	GO Biological Processes	GO:0045187	regulation of circadian sleep/wake cycle, sleep	-4.74352	-3.43157	3/16	142,1813,1814	PARP1,DRD2,DRD3
15_Member	GO Biological Processes	GO:0007200	phospholipase C-activating G protein-coupled receptor signaling pathway	-4.71572	-3.40665	5/100	1812,1813,1814,2099,3356	DRD1,DRD2,DRD3,ESR1,HTR2A
15_Member	GO Biological Processes	GO:1901019	regulation of calcium ion transmembrane transporter activity	-4.67407	-3.36899	5/102	1813,1814,1815,4842,54106	DRD2,DRD3,DRD4,NOS1,TLR9
15_Member	GO Biological Processes	GO:0035813	regulation of renal sodium excretion	-4.50846	-3.22555	3/19	1636,1813,1814	ACE,DRD2,DRD3
15_Member	GO Biological Processes	GO:0045761	regulation of adenylate cyclase activity	-4.47141	-3.19493	4/56	1812,1813,1814,5894	DRD1,DRD2,DRD3,RAF1
15_Member	GO Biological Processes	GO:0050433	regulation of catecholamine secretion	-4.44089	-3.1676	4/57	1268,1813,1814,3356	CNR1,DRD2,DRD3,HTR2A
15_Member	GO Biological Processes	GO:0042749	regulation of circadian sleep/wake cycle	-4.43891	-3.16719	3/20	142,1813,1814	PARP1,DRD2,DRD3
15_Member	GO Biological Processes	GO:0071880	adenylate cyclase-activating adrenergic receptor signaling pathway	-4.37298	-3.10702	3/21	1812,1813,1814	DRD1,DRD2,DRD3
15_Member	GO Biological Processes	GO:2001257	regulation of cation channel activity	-4.33803	-3.07569	6/197	351,1813,1814,1815,4318,4842	APP,DRD2,DRD3,DRD4,MMP9,NOS1
15_Member	GO Biological Processes	GO:0044062	regulation of excretion	-4.31034	-3.05261	3/22	1636,1813,1814	ACE,DRD2,DRD3
15_Member	GO Biological Processes	GO:2001258	negative regulation of cation channel activity	-4.26898	-3.01531	4/63	1813,1814,1815,4318	DRD2,DRD3,DRD4,MMP9
15_Member	GO Biological Processes	GO:1903828	negative regulation of protein localization	-4.26564	-3.01248	6/203	1813,1814,1815,2932,3156,5781	DRD2,DRD3,DRD4,GSK3B,HMGCR,PTPN11
15_Member	GO Biological Processes	GO:0051590	positive regulation of neurotransmitter transport	-4.1937	-2.95051	3/24	1268,1813,1815	CNR1,DRD2,DRD4
15_Member	GO Biological Processes	GO:0071875	adrenergic receptor signaling pathway	-4.1937	-2.95051	3/24	1812,1813,1814	DRD1,DRD2,DRD3
15_Member	GO Biological Processes	GO:1901386	negative regulation of voltage-gated calcium channel activity	-4.1937	-2.95051	3/24	1813,1814,1815	DRD2,DRD3,DRD4
15_Member	GO Biological Processes	GO:0051224	negative regulation of protein transport	-4.18498	-2.94277	5/129	1813,1814,1815,3156,5781	DRD2,DRD3,DRD4,HMGCR,PTPN11
15_Member	GO Biological Processes	GO:0001964	startle response	-4.13921	-2.9022	3/25	1812,1813,1814	DRD1,DRD2,DRD3
15_Member	GO Biological Processes	GO:1904950	negative regulation of establishment of protein localization	-4.12207	-2.8867	5/133	1813,1814,1815,3156,5781	DRD2,DRD3,DRD4,HMGCR,PTPN11
15_Member	GO Biological Processes	GO:1902305	regulation of sodium ion transmembrane transport	-4.11368	-2.87928	4/69	1814,1815,4842,5581	DRD3,DRD4,NOS1,PRKCE
15_Member	GO Biological Processes	GO:0006820	anion transport	-4.01018	-2.7858	8/441	1636,1813,1814,1815,4843,5319,5743,6513	ACE,DRD2,DRD3,DRD4,NOS2,PLA2G1B,PTGS2,SLC2A1
15_Member	GO Biological Processes	GO:0007189	adenylate cyclase-activating G protein-coupled receptor signaling pathway	-3.97342	-2.75326	5/143	1268,1269,1812,1813,1814	CNR1,CNR2,DRD1,DRD2,DRD3
15_Member	GO Biological Processes	GO:0007188	adenylate cyclase-modulating G protein-coupled receptor signaling pathway	-3.94638	-2.72908	6/232	1268,1269,1812,1813,1814,1815	CNR1,CNR2,DRD1,DRD2,DRD3,DRD4
15_Member	GO Biological Processes	GO:1903305	regulation of regulated secretory pathway	-3.94505	-2.72908	5/145	1268,1812,1813,2932,3356	CNR1,DRD1,DRD2,GSK3B,HTR2A
15_Member	GO Biological Processes	GO:0008344	adult locomotory behavior	-3.86322	-2.66003	4/80	351,1812,1813,1815	APP,DRD1,DRD2,DRD4
15_Member	GO Biological Processes	GO:0051482	positive regulation of cytosolic calcium ion concentration involved in phospholipase C-activating G protein-coupled signaling pathway	-3.81262	-2.61567	3/32	1812,1813,1814	DRD1,DRD2,DRD3
15_Member	GO Biological Processes	GO:0006576	cellular biogenic amine metabolic process	-3.78117	-2.58688	4/84	1812,1813,1814,1815	DRD1,DRD2,DRD3,DRD4
15_Member	GO Biological Processes	GO:0044106	cellular amine metabolic process	-3.78117	-2.58688	4/84	1812,1813,1814,1815	DRD1,DRD2,DRD3,DRD4
15_Member	GO Biological Processes	GO:0098801	regulation of renal system process	-3.77225	-2.58059	3/33	1636,1813,1814	ACE,DRD2,DRD3
15_Member	GO Biological Processes	GO:0009308	amine metabolic process	-3.61097	-2.44274	4/93	1812,1813,1814,1815	DRD1,DRD2,DRD3,DRD4
15_Member	GO Biological Processes	GO:0050808	synapse organization	-3.38536	-2.25065	6/295	351,1812,1813,3480,3643,5300	APP,DRD1,DRD2,IGF1R,INSR,PIN1
15_Member	GO Biological Processes	GO:2001222	regulation of neuron migration	-3.31351	-2.18566	3/47	1812,1813,6774	DRD1,DRD2,STAT3
15_Member	GO Biological Processes	GO:0045744	negative regulation of G protein-coupled receptor signaling pathway	-3.26009	-2.13862	3/49	1813,1814,4233	DRD2,DRD3,MET
15_Member	GO Biological Processes	GO:1901385	regulation of voltage-gated calcium channel activity	-3.26009	-2.13862	3/49	1813,1814,1815	DRD2,DRD3,DRD4
15_Member	GO Biological Processes	GO:0017157	regulation of exocytosis	-3.17558	-2.06332	5/213	1268,1812,1813,2932,3356	CNR1,DRD1,DRD2,GSK3B,HTR2A
15_Member	GO Biological Processes	GO:0006939	smooth muscle contraction	-3.00241	-1.90591	3/60	1812,1813,3356	DRD1,DRD2,HTR2A
15_Member	GO Biological Processes	GO:0022029	telencephalon cell migration	-3.00241	-1.90591	3/60	1812,1813,1956	DRD1,DRD2,EGFR
15_Member	GO Biological Processes	GO:2000649	regulation of sodium ion transmembrane transporter activity	-3.00241	-1.90591	3/60	1814,1815,5581	DRD3,DRD4,PRKCE
15_Member	GO Biological Processes	GO:0001764	neuron migration	-2.96439	-1.87104	4/138	1812,1813,3320,7422	DRD1,DRD2,HSP90AA1,VEGFA
15_Member	GO Biological Processes	GO:0008277	regulation of G protein-coupled receptor signaling pathway	-2.96439	-1.87104	4/138	1813,1814,2147,4233	DRD2,DRD3,F2,MET
15_Member	GO Biological Processes	GO:0034330	cell junction organization	-2.96035	-1.86844	7/489	351,596,1812,1813,3480,3643,5300	APP,BCL2,DRD1,DRD2,IGF1R,INSR,PIN1
15_Member	GO Biological Processes	GO:0021885	forebrain cell migration	-2.94084	-1.85027	3/63	1812,1813,1956	DRD1,DRD2,EGFR
15_Member	GO Biological Processes	GO:0032922	circadian regulation of gene expression	-2.79084	-1.71083	3/71	1813,1814,3065	DRD2,DRD3,HDAC1
15_Member	GO Biological Processes	GO:0007193	adenylate cyclase-inhibiting G protein-coupled receptor signaling pathway	-2.73921	-1.66398	3/74	1813,1814,1815	DRD2,DRD3,DRD4
15_Member	GO Biological Processes	GO:0021954	central nervous system neuron development	-2.5675	-1.50481	3/85	1812,1813,3320	DRD1,DRD2,HSP90AA1
15_Member	GO Biological Processes	GO:0007416	synapse assembly	-2.3095	-1.26403	3/105	351,1812,1813	APP,DRD1,DRD2
16_Summary	GO Biological Processes	GO:0034762	regulation of transmembrane transport	-16.2913	-13.7466	22/618	207,351,596,760,1432,1636,1812,1813,1814,1815,2147,3643,4318,4780,4842,5319,5581,5781,6198,7015,7124,54106,836,841,1545,5743,6772,2152,2932,3091,3309,4313,4843,6774	AKT1,APP,BCL2,CA2,MAPK14,ACE,DRD1,DRD2,DRD3,DRD4,F2,INSR,MMP9,NFE2L2,NOS1,PLA2G1B,PRKCE,PTPN11,RPS6KB1,TERT,TNF,TLR9,CASP3,CASP8,CYP1B1,PTGS2,STAT1,F3,GSK3B,HIF1A,HSPA5,MMP2,NOS2,STAT3
16_Member	GO Biological Processes	GO:0034762	regulation of transmembrane transport	-16.2913	-13.7466	22/618	207,351,596,760,1432,1636,1812,1813,1814,1815,2147,3643,4318,4780,4842,5319,5581,5781,6198,7015,7124,54106	AKT1,APP,BCL2,CA2,MAPK14,ACE,DRD1,DRD2,DRD3,DRD4,F2,INSR,MMP9,NFE2L2,NOS1,PLA2G1B,PRKCE,PTPN11,RPS6KB1,TERT,TNF,TLR9
16_Member	GO Biological Processes	GO:0046324	regulation of glucose import	-14.3473	-12.0164	10/59	207,1432,1636,3643,4780,5319,5781,6198,7015,7124	AKT1,MAPK14,ACE,INSR,NFE2L2,PLA2G1B,PTPN11,RPS6KB1,TERT,TNF
16_Member	GO Biological Processes	GO:0010827	regulation of glucose transmembrane transport	-13.126	-10.8704	10/77	207,1432,1636,3643,4780,5319,5781,6198,7015,7124	AKT1,MAPK14,ACE,INSR,NFE2L2,PLA2G1B,PTPN11,RPS6KB1,TERT,TNF
16_Member	GO Biological Processes	GO:0034764	positive regulation of transmembrane transport	-10.728	-8.69523	12/237	207,760,1432,1812,1815,2147,3643,4780,4842,5319,5781,7015	AKT1,CA2,MAPK14,DRD1,DRD4,F2,INSR,NFE2L2,NOS1,PLA2G1B,PTPN11,TERT
16_Member	GO Biological Processes	GO:0034612	response to tumor necrosis factor	-8.83261	-7.03714	10/206	207,836,841,1432,1545,4780,5743,6198,6772,7124	AKT1,CASP3,CASP8,MAPK14,CYP1B1,NFE2L2,PTGS2,RPS6KB1,STAT1,TNF
16_Member	GO Biological Processes	GO:0046326	positive regulation of glucose import	-8.66639	-6.88476	6/37	207,1432,3643,4780,5781,7015	AKT1,MAPK14,INSR,NFE2L2,PTPN11,TERT
16_Member	GO Biological Processes	GO:0010828	positive regulation of glucose transmembrane transport	-8.19198	-6.45713	6/44	207,1432,3643,4780,5781,7015	AKT1,MAPK14,INSR,NFE2L2,PTPN11,TERT
16_Member	GO Biological Processes	GO:0071345	cellular response to cytokine stimulus	-7.91474	-6.21371	15/722	207,1432,1545,2152,2932,3091,3309,4313,4780,4843,5781,6198,6772,6774,7124	AKT1,MAPK14,CYP1B1,F3,GSK3B,HIF1A,HSPA5,MMP2,NFE2L2,NOS2,PTPN11,RPS6KB1,STAT1,STAT3,TNF
16_Member	GO Biological Processes	GO:0071356	cellular response to tumor necrosis factor	-4.53022	-3.2446	6/182	207,1432,1545,4780,6772,7124	AKT1,MAPK14,CYP1B1,NFE2L2,STAT1,TNF
17_Summary	GO Biological Processes	GO:0006468	protein phosphorylation	-16.2754	-13.7405	23/701	207,351,596,983,1432,1812,1956,2081,2932,3356,3480,3486,3643,4233,5315,5580,5581,5588,5591,5894,6198,11200,54106,142,2147,3091,3320,3958,5319,5468,5743,7015,7124,5300,5781,5770	AKT1,APP,BCL2,CDK1,MAPK14,DRD1,EGFR,ERN1,GSK3B,HTR2A,IGF1R,IGFBP3,INSR,MET,PKM,PRKCD,PRKCE,PRKCQ,PRKDC,RAF1,RPS6KB1,CHEK2,TLR9,PARP1,F2,HIF1A,HSP90AA1,LGALS3,PLA2G1B,PPARG,PTGS2,TERT,TNF,PIN1,PTPN11,PTPN1
17_Member	GO Biological Processes	GO:0006468	protein phosphorylation	-16.2754	-13.7405	23/701	207,351,596,983,1432,1812,1956,2081,2932,3356,3480,3486,3643,4233,5315,5580,5581,5588,5591,5894,6198,11200,54106	AKT1,APP,BCL2,CDK1,MAPK14,DRD1,EGFR,ERN1,GSK3B,HTR2A,IGF1R,IGFBP3,INSR,MET,PKM,PRKCD,PRKCE,PRKCQ,PRKDC,RAF1,RPS6KB1,CHEK2,TLR9
17_Member	GO Biological Processes	GO:1903829	positive regulation of protein localization	-12.9833	-10.7396	17/451	142,207,983,1432,1956,2147,2932,3091,3320,3958,5319,5468,5580,5581,5743,7015,7124	PARP1,AKT1,CDK1,MAPK14,EGFR,F2,GSK3B,HIF1A,HSP90AA1,LGALS3,PLA2G1B,PPARG,PRKCD,PRKCE,PTGS2,TERT,TNF
17_Member	GO Biological Processes	GO:1900180	regulation of protein localization to nucleus	-12.1157	-9.98446	11/135	142,207,983,1432,2147,2932,3320,5300,5580,5743,7015	PARP1,AKT1,CDK1,MAPK14,F2,GSK3B,HSP90AA1,PIN1,PRKCD,PTGS2,TERT
17_Member	GO Biological Processes	GO:0018105	peptidyl-serine phosphorylation	-11.9945	-9.88191	12/185	207,596,983,1432,2081,2932,5580,5581,5588,5591,6198,11200	AKT1,BCL2,CDK1,MAPK14,ERN1,GSK3B,PRKCD,PRKCE,PRKCQ,PRKDC,RPS6KB1,CHEK2
17_Member	GO Biological Processes	GO:0018209	peptidyl-serine modification	-11.4918	-9.41423	12/204	207,596,983,1432,2081,2932,5580,5581,5588,5591,6198,11200	AKT1,BCL2,CDK1,MAPK14,ERN1,GSK3B,PRKCD,PRKCE,PRKCQ,PRKDC,RPS6KB1,CHEK2
17_Member	GO Biological Processes	GO:1900182	positive regulation of protein localization to nucleus	-10.9389	-8.89061	9/87	142,207,983,1432,2147,3320,5580,5743,7015	PARP1,AKT1,CDK1,MAPK14,F2,HSP90AA1,PRKCD,PTGS2,TERT
17_Member	GO Biological Processes	GO:0051222	positive regulation of protein transport	-8.48136	-6.71643	11/294	983,1432,2932,3091,3320,5319,5468,5580,5581,5743,7124	CDK1,MAPK14,GSK3B,HIF1A,HSP90AA1,PLA2G1B,PPARG,PRKCD,PRKCE,PTGS2,TNF
17_Member	GO Biological Processes	GO:1904951	positive regulation of establishment of protein localization	-8.24236	-6.49668	11/310	983,1432,2932,3091,3320,5319,5468,5580,5581,5743,7124	CDK1,MAPK14,GSK3B,HIF1A,HSP90AA1,PLA2G1B,PPARG,PRKCD,PRKCE,PTGS2,TNF
17_Member	GO Biological Processes	GO:0046824	positive regulation of nucleocytoplasmic transport	-7.27247	-5.65133	6/62	983,1432,2932,3320,5580,5743	CDK1,MAPK14,GSK3B,HSP90AA1,PRKCD,PTGS2
17_Member	GO Biological Processes	GO:0046822	regulation of nucleocytoplasmic transport	-7.15608	-5.54655	7/109	983,1432,2932,3320,5580,5743,5781	CDK1,MAPK14,GSK3B,HSP90AA1,PRKCD,PTGS2,PTPN11
17_Member	GO Biological Processes	GO:0018107	peptidyl-threonine phosphorylation	-6.99037	-5.39327	6/69	207,596,983,2932,5580,5591	AKT1,BCL2,CDK1,GSK3B,PRKCD,PRKDC
17_Member	GO Biological Processes	GO:0042307	positive regulation of protein import into nucleus	-6.70738	-5.15268	5/40	983,1432,3320,5580,5743	CDK1,MAPK14,HSP90AA1,PRKCD,PTGS2
17_Member	GO Biological Processes	GO:0018210	peptidyl-threonine modification	-6.66964	-5.12096	6/78	207,596,983,2932,5580,5591	AKT1,BCL2,CDK1,GSK3B,PRKCD,PRKDC
17_Member	GO Biological Processes	GO:0033157	regulation of intracellular protein transport	-6.12654	-4.65102	8/225	983,1432,2932,3320,5580,5743,5770,5781	CDK1,MAPK14,GSK3B,HSP90AA1,PRKCD,PTGS2,PTPN1,PTPN11
17_Member	GO Biological Processes	GO:0042306	regulation of protein import into nucleus	-5.84727	-4.40884	5/59	983,1432,3320,5580,5743	CDK1,MAPK14,HSP90AA1,PRKCD,PTGS2
17_Member	GO Biological Processes	GO:0090316	positive regulation of intracellular protein transport	-4.89279	-3.56647	6/157	983,1432,2932,3320,5580,5743	CDK1,MAPK14,GSK3B,HSP90AA1,PRKCD,PTGS2
17_Member	GO Biological Processes	GO:0032386	regulation of intracellular transport	-4.84292	-3.52045	8/336	983,1432,2932,3320,5580,5743,5770,5781	CDK1,MAPK14,GSK3B,HSP90AA1,PRKCD,PTGS2,PTPN1,PTPN11
17_Member	GO Biological Processes	GO:0032388	positive regulation of intracellular transport	-4.31364	-3.05386	6/199	983,1432,2932,3320,5580,5743	CDK1,MAPK14,GSK3B,HSP90AA1,PRKCD,PTGS2
18_Summary	GO Biological Processes	GO:0043086	negative regulation of catalytic activity	-16.1732	-13.6478	24/796	207,351,836,1268,1269,1508,1813,1814,2932,2950,3156,3958,4318,4842,4846,5054,5468,5580,5743,5770,5894,7124,7422,7532,142,3486,5591,6774,22933,1786,5581,55869	AKT1,APP,CASP3,CNR1,CNR2,CTSB,DRD2,DRD3,GSK3B,GSTP1,HMGCR,LGALS3,MMP9,NOS1,NOS3,SERPINE1,PPARG,PRKCD,PTGS2,PTPN1,RAF1,TNF,VEGFA,YWHAG,PARP1,IGFBP3,PRKDC,STAT3,SIRT2,DNMT1,PRKCE,HDAC8
18_Member	GO Biological Processes	GO:0043086	negative regulation of catalytic activity	-16.1732	-13.6478	24/796	207,351,836,1268,1269,1508,1813,1814,2932,2950,3156,3958,4318,4842,4846,5054,5468,5580,5743,5770,5894,7124,7422,7532	AKT1,APP,CASP3,CNR1,CNR2,CTSB,DRD2,DRD3,GSK3B,GSTP1,HMGCR,LGALS3,MMP9,NOS1,NOS3,SERPINE1,PPARG,PRKCD,PTGS2,PTPN1,RAF1,TNF,VEGFA,YWHAG
18_Member	GO Biological Processes	GO:0045936	negative regulation of phosphate metabolic process	-13.1567	-10.8876	17/440	142,207,836,1813,2932,2950,3156,3486,3958,5468,5580,5591,5770,6774,7124,7532,22933	PARP1,AKT1,CASP3,DRD2,GSK3B,GSTP1,HMGCR,IGFBP3,LGALS3,PPARG,PRKCD,PRKDC,PTPN1,STAT3,TNF,YWHAG,SIRT2
18_Member	GO Biological Processes	GO:0010563	negative regulation of phosphorus metabolic process	-13.1408	-10.8769	17/441	142,207,836,1813,2932,2950,3156,3486,3958,5468,5580,5591,5770,6774,7124,7532,22933	PARP1,AKT1,CASP3,DRD2,GSK3B,GSTP1,HMGCR,IGFBP3,LGALS3,PPARG,PRKCD,PRKDC,PTPN1,STAT3,TNF,YWHAG,SIRT2
18_Member	GO Biological Processes	GO:0031400	negative regulation of protein modification process	-13.124	-10.8704	18/519	207,836,1786,1813,2932,2950,3156,3486,3958,5468,5580,5581,5591,5770,7124,7532,22933,55869	AKT1,CASP3,DNMT1,DRD2,GSK3B,GSTP1,HMGCR,IGFBP3,LGALS3,PPARG,PRKCD,PRKCE,PRKDC,PTPN1,TNF,YWHAG,SIRT2,HDAC8
18_Member	GO Biological Processes	GO:0042326	negative regulation of phosphorylation	-9.46091	-7.58661	13/381	207,836,1813,2950,3156,3486,5468,5580,5591,5770,6774,7532,22933	AKT1,CASP3,DRD2,GSTP1,HMGCR,IGFBP3,PPARG,PRKCD,PRKDC,PTPN1,STAT3,YWHAG,SIRT2
18_Member	GO Biological Processes	GO:0001933	negative regulation of protein phosphorylation	-8.95689	-7.13979	12/338	207,836,1813,2950,3156,3486,5468,5580,5591,5770,7532,22933	AKT1,CASP3,DRD2,GSTP1,HMGCR,IGFBP3,PPARG,PRKCD,PRKDC,PTPN1,YWHAG,SIRT2
18_Member	GO Biological Processes	GO:0071901	negative regulation of protein serine/threonine kinase activity	-6.81918	-5.24906	7/122	207,836,2950,3156,5468,5580,5770	AKT1,CASP3,GSTP1,HMGCR,PPARG,PRKCD,PTPN1
18_Member	GO Biological Processes	GO:0051348	negative regulation of transferase activity	-6.51613	-4.98021	9/276	207,836,2932,2950,3156,5468,5580,5770,7532	AKT1,CASP3,GSK3B,GSTP1,HMGCR,PPARG,PRKCD,PTPN1,YWHAG
18_Member	GO Biological Processes	GO:0006469	negative regulation of protein kinase activity	-6.26031	-4.76674	8/216	207,836,2950,3156,5468,5580,5770,7532	AKT1,CASP3,GSTP1,HMGCR,PPARG,PRKCD,PTPN1,YWHAG
18_Member	GO Biological Processes	GO:0033673	negative regulation of kinase activity	-5.91614	-4.47305	8/240	207,836,2950,3156,5468,5580,5770,7532	AKT1,CASP3,GSTP1,HMGCR,PPARG,PRKCD,PTPN1,YWHAG
18_Member	GO Biological Processes	GO:0043407	negative regulation of MAP kinase activity	-5.8106	-4.37754	5/60	2950,3156,5468,5580,5770	GSTP1,HMGCR,PPARG,PRKCD,PTPN1
19_Summary	GO Biological Processes	GO:0001819	positive regulation of cytokine production	-15.9959	-13.4799	20/486	351,841,1432,1545,1813,1991,2152,3091,3098,3320,4843,5054,5319,5588,5743,5781,6772,6774,7124,54106,207,1269,2147,4780,50507,4353,5580	APP,CASP8,MAPK14,CYP1B1,DRD2,ELANE,F3,HIF1A,HK1,HSP90AA1,NOS2,SERPINE1,PLA2G1B,PRKCQ,PTGS2,PTPN11,STAT1,STAT3,TNF,TLR9,AKT1,CNR2,F2,NFE2L2,NOX4,MPO,PRKCD
19_Member	GO Biological Processes	GO:0001819	positive regulation of cytokine production	-15.9959	-13.4799	20/486	351,841,1432,1545,1813,1991,2152,3091,3098,3320,4843,5054,5319,5588,5743,5781,6772,6774,7124,54106	APP,CASP8,MAPK14,CYP1B1,DRD2,ELANE,F3,HIF1A,HK1,HSP90AA1,NOS2,SERPINE1,PLA2G1B,PRKCQ,PTGS2,PTPN11,STAT1,STAT3,TNF,TLR9
19_Member	GO Biological Processes	GO:0006954	inflammatory response	-10.6961	-8.67232	16/537	207,351,1269,1991,2147,2152,3091,3098,4780,4843,5588,5743,6774,7124,50507,54106	AKT1,APP,CNR2,ELANE,F2,F3,HIF1A,HK1,NFE2L2,NOS2,PRKCQ,PTGS2,STAT3,TNF,NOX4,TLR9
19_Member	GO Biological Processes	GO:0032757	positive regulation of interleukin-8 production	-10.5091	-8.50272	8/63	1991,2152,4843,5054,5319,6774,7124,54106	ELANE,F3,NOS2,SERPINE1,PLA2G1B,STAT3,TNF,TLR9
19_Member	GO Biological Processes	GO:0032677	regulation of interleukin-8 production	-8.76707	-6.97857	8/103	1991,2152,4843,5054,5319,6774,7124,54106	ELANE,F3,NOS2,SERPINE1,PLA2G1B,STAT3,TNF,TLR9
19_Member	GO Biological Processes	GO:0042742	defense response to bacterium	-5.53184	-4.13466	9/363	1991,2147,4353,4843,5054,5319,5580,7124,54106	ELANE,F2,MPO,NOS2,SERPINE1,PLA2G1B,PRKCD,TNF,TLR9
19_Member	GO Biological Processes	GO:0050829	defense response to Gram-negative bacterium	-5.01037	-3.6673	5/87	1991,2147,4843,5054,54106	ELANE,F2,NOS2,SERPINE1,TLR9
20_Summary	GO Biological Processes	GO:0051223	regulation of protein transport	-15.7429	-13.2537	20/501	983,1268,1432,1813,1814,1815,2932,3091,3156,3312,3320,4843,5319,5468,5580,5581,5743,5770,5781,7124,1066,1636,1812,3356,760,5894,7422	CDK1,CNR1,MAPK14,DRD2,DRD3,DRD4,GSK3B,HIF1A,HMGCR,HSPA8,HSP90AA1,NOS2,PLA2G1B,PPARG,PRKCD,PRKCE,PTGS2,PTPN1,PTPN11,TNF,CES1,ACE,DRD1,HTR2A,CA2,RAF1,VEGFA
20_Member	GO Biological Processes	GO:0051223	regulation of protein transport	-15.7429	-13.2537	20/501	983,1268,1432,1813,1814,1815,2932,3091,3156,3312,3320,4843,5319,5468,5580,5581,5743,5770,5781,7124	CDK1,CNR1,MAPK14,DRD2,DRD3,DRD4,GSK3B,HIF1A,HMGCR,HSPA8,HSP90AA1,NOS2,PLA2G1B,PPARG,PRKCD,PRKCE,PTGS2,PTPN1,PTPN11,TNF
20_Member	GO Biological Processes	GO:0070201	regulation of establishment of protein localization	-15.3391	-12.8752	20/526	983,1268,1432,1813,1814,1815,2932,3091,3156,3312,3320,4843,5319,5468,5580,5581,5743,5770,5781,7124	CDK1,CNR1,MAPK14,DRD2,DRD3,DRD4,GSK3B,HIF1A,HMGCR,HSPA8,HSP90AA1,NOS2,PLA2G1B,PPARG,PRKCD,PRKCE,PTGS2,PTPN1,PTPN11,TNF
20_Member	GO Biological Processes	GO:0051046	regulation of secretion	-10.7531	-8.71418	17/623	1066,1268,1636,1812,1813,1814,1815,2932,3091,3156,3356,4843,5319,5468,5581,5781,7124	CES1,CNR1,ACE,DRD1,DRD2,DRD3,DRD4,GSK3B,HIF1A,HMGCR,HTR2A,NOS2,PLA2G1B,PPARG,PRKCE,PTPN11,TNF
20_Member	GO Biological Processes	GO:0050708	regulation of protein secretion	-10.319	-8.32953	12/257	1268,1813,1814,1815,3091,3156,4843,5319,5468,5581,5781,7124	CNR1,DRD2,DRD3,DRD4,HIF1A,HMGCR,NOS2,PLA2G1B,PPARG,PRKCE,PTPN11,TNF
20_Member	GO Biological Processes	GO:1903530	regulation of secretion by cell	-9.34096	-7.47707	15/566	1268,1812,1813,1814,1815,2932,3091,3156,3356,4843,5319,5468,5581,5781,7124	CNR1,DRD1,DRD2,DRD3,DRD4,GSK3B,HIF1A,HMGCR,HTR2A,NOS2,PLA2G1B,PPARG,PRKCE,PTPN11,TNF
20_Member	GO Biological Processes	GO:0090087	regulation of peptide transport	-6.79057	-5.22461	8/184	760,1268,1813,3091,4843,5581,5781,7124	CA2,CNR1,DRD2,HIF1A,NOS2,PRKCE,PTPN11,TNF
20_Member	GO Biological Processes	GO:0050796	regulation of insulin secretion	-6.22834	-4.74001	7/149	1268,1813,3091,4843,5581,5781,7124	CNR1,DRD2,HIF1A,NOS2,PRKCE,PTPN11,TNF
20_Member	GO Biological Processes	GO:0046883	regulation of hormone secretion	-5.99852	-4.53708	8/234	1268,1813,3091,4843,5468,5581,5781,7124	CNR1,DRD2,HIF1A,NOS2,PPARG,PRKCE,PTPN11,TNF
20_Member	GO Biological Processes	GO:0090276	regulation of peptide hormone secretion	-5.69449	-4.27976	7/179	1268,1813,3091,4843,5581,5781,7124	CNR1,DRD2,HIF1A,NOS2,PRKCE,PTPN11,TNF
20_Member	GO Biological Processes	GO:0002791	regulation of peptide secretion	-5.64654	-4.23507	7/182	1268,1813,3091,4843,5581,5781,7124	CNR1,DRD2,HIF1A,NOS2,PRKCE,PTPN11,TNF
20_Member	GO Biological Processes	GO:0051047	positive regulation of secretion	-5.15768	-3.79881	8/304	1268,1813,1814,3091,5319,5468,5581,5781	CNR1,DRD2,DRD3,HIF1A,PLA2G1B,PPARG,PRKCE,PTPN11
20_Member	GO Biological Processes	GO:1903532	positive regulation of secretion by cell	-4.4509	-3.17655	7/278	1268,1813,3091,5319,5468,5581,5781	CNR1,DRD2,HIF1A,PLA2G1B,PPARG,PRKCE,PTPN11
20_Member	GO Biological Processes	GO:0046887	positive regulation of hormone secretion	-4.28342	-3.02823	5/123	1813,3091,5468,5581,5781	DRD2,HIF1A,PPARG,PRKCE,PTPN11
20_Member	GO Biological Processes	GO:0023061	signal release	-3.50839	-2.35284	5/180	3091,4843,5581,5743,5894	HIF1A,NOS2,PRKCE,PTGS2,RAF1
20_Member	GO Biological Processes	GO:0030073	insulin secretion	-3.2865	-2.16242	3/48	3091,5581,5894	HIF1A,PRKCE,RAF1
20_Member	GO Biological Processes	GO:0050714	positive regulation of protein secretion	-3.07324	-1.97072	4/129	3091,5319,5468,5581	HIF1A,PLA2G1B,PPARG,PRKCE
20_Member	GO Biological Processes	GO:0030072	peptide hormone secretion	-2.79084	-1.71083	3/71	3091,5581,5894	HIF1A,PRKCE,RAF1
20_Member	GO Biological Processes	GO:0007589	body fluid secretion	-2.77337	-1.69444	3/72	3091,5581,7422	HIF1A,PRKCE,VEGFA
20_Member	GO Biological Processes	GO:0002790	peptide secretion	-2.73921	-1.66398	3/74	3091,5581,5894	HIF1A,PRKCE,RAF1
20_Member	GO Biological Processes	GO:0046879	hormone secretion	-2.47031	-1.41344	3/92	3091,5581,5894	HIF1A,PRKCE,RAF1
20_Member	GO Biological Processes	GO:0090277	positive regulation of peptide hormone secretion	-2.47031	-1.41344	3/92	1813,3091,5581	DRD2,HIF1A,PRKCE
20_Member	GO Biological Processes	GO:0002793	positive regulation of peptide secretion	-2.44401	-1.3897	3/94	1813,3091,5581	DRD2,HIF1A,PRKCE
20_Member	GO Biological Processes	GO:0015833	peptide transport	-2.41832	-1.3656	3/96	3091,5581,5894	HIF1A,PRKCE,RAF1
20_Member	GO Biological Processes	GO:0009914	hormone transport	-2.35655	-1.30889	3/101	3091,5581,5894	HIF1A,PRKCE,RAF1
20_Member	GO Biological Processes	GO:0009306	protein secretion	-2.12943	-1.0914	3/122	3091,5581,5894	HIF1A,PRKCE,RAF1
20_Member	GO Biological Processes	GO:0035592	establishment of protein localization to extracellular region	-2.11972	-1.0823	3/123	3091,5581,5894	HIF1A,PRKCE,RAF1
20_Member	GO Biological Processes	GO:0071692	protein localization to extracellular region	-2.04504	-1.01342	3/131	3091,5581,5894	HIF1A,PRKCE,RAF1
