# Supplementary material for: Ultra-High-Performance Liquid Chromatography–Tandem Mass Spectrometry and Network Pharmacology Reveal the Mechanisms of Rhodiola crenulata in Improving Non-Alcoholic Fatty Liver Disease
Source: Curr Issues Mol Biol. 2025 May 1;47(5):324. doi: 10.3390/cimb47050324 (PMC12110739; doi:10.3390/cimb47050324)
Supplement: Supplementary file 1 [file cimb-47-00324-s001.zip › metascape_result-GOCC.xlsx]

## Sheet: Annotation
MyList	Gene ID	Type	Tax ID	Homologene Gene ID	Homologene Gene Tax ID	GO:0045121 membrane raft	GO:0031012 extracellular matrix	GO:0098978 glutamatergic synapse	GO:0005667 transcription regulator comple	GO:0048471 perinuclear region of cytoplas	GO:0044297 cell body	GO:0000781 chromosome, telomeric region	GO:0045177 apical part of cell	GO:1904090 peptidase inhibitor complex	GO:0031968 organelle outer membrane	GO:0005775 vacuolar lumen	GO:0042470 melanosome	GO:0005788 endoplasmic reticulum lumen	GO:0098552 side of membrane	GO:1902911 protein kinase complex	GO:0031253 cell projection membrane	GO:0005925 focal adhesion	GO:0030496 midbody	GO:0042383 sarcolemma	GO:0005635 nuclear envelope
AKT1	207	symbol	H. sapiens	207	H. sapiens	0	0	1	0	0	0	0	0	0	0	0	0	0	1	0	1	0	0	0	0
TNF	7124	symbol	H. sapiens	7124	H. sapiens	1	0	0	0	0	1	0	0	0	0	0	0	0	1	0	0	0	0	0	0
CASP3	836	symbol	H. sapiens	836	H. sapiens	1	0	0	0	0	1	0	0	0	0	0	0	0	0	0	0	0	0	0	0
VEGFA	7422	symbol	H. sapiens	7422	H. sapiens	0	1	0	0	0	0	0	0	0	0	0	0	0	0	0	0	0	0	0	0
STAT3	6774	symbol	H. sapiens	6774	H. sapiens	0	0	0	1	0	0	0	0	0	0	0	0	0	0	0	0	0	0	0	0
HSP90AA1	3320	symbol	H. sapiens	3320	H. sapiens	0	1	0	0	1	1	0	1	0	0	1	1	0	0	0	1	0	0	0	0
EGFR	1956	symbol	H. sapiens	1956	H. sapiens	1	1	0	0	1	0	0	1	0	0	0	0	0	0	0	1	1	0	0	1
PPARG	5468	symbol	H. sapiens	5468	H. sapiens	1	0	0	1	0	0	0	0	0	0	0	0	0	0	0	0	0	0	0	0
HIF1A	3091	symbol	H. sapiens	3091	H. sapiens	0	0	0	1	0	1	0	0	0	0	0	0	0	0	0	1	0	0	0	0
ESR1	2099	symbol	H. sapiens	2099	H. sapiens	0	0	0	1	0	0	1	0	0	0	0	0	0	0	0	0	0	0	0	0
PTGS2	5743	symbol	H. sapiens	5743	H. sapiens	1	0	0	0	0	0	0	0	0	1	0	0	1	0	0	0	0	0	0	1
MMP9	4318	symbol	H. sapiens	4318	H. sapiens	0	1	0	0	0	0	0	0	0	0	0	0	0	0	0	0	0	0	0	0
EP300	2033	symbol	H. sapiens	2033	H. sapiens	0	0	0	1	0	0	1	0	0	0	0	0	0	0	0	0	0	0	0	0
CASP8	841	symbol	H. sapiens	841	H. sapiens	1	0	0	0	0	1	0	0	0	1	0	0	0	0	0	0	0	0	0	0
NOS3	4846	symbol	H. sapiens	4846	H. sapiens	1	0	0	0	0	0	0	1	0	0	0	0	0	0	0	0	0	0	0	0
GSK3B	2932	symbol	H. sapiens	2932	H. sapiens	0	0	1	0	0	1	0	0	0	0	0	0	0	0	0	0	0	0	0	0
MMP2	4313	symbol	H. sapiens	4313	H. sapiens	0	1	0	0	0	0	0	0	0	0	0	0	0	0	0	0	0	0	0	0
HSPA5	3309	symbol	H. sapiens	3309	H. sapiens	0	0	0	0	0	0	0	0	0	0	0	1	1	0	0	0	1	1	0	0
MAPK14	1432	symbol	H. sapiens	1432	H. sapiens	0	1	1	0	0	0	0	0	0	0	0	0	0	0	0	0	0	0	0	0
HDAC1	3065	symbol	H. sapiens	3065	H. sapiens	0	0	0	1	0	1	0	0	0	0	0	0	0	0	0	0	0	0	0	0
APP	351	symbol	H. sapiens	351	H. sapiens	1	1	1	0	1	1	0	1	0	0	0	0	1	0	0	1	0	0	0	1
AR	367	symbol	H. sapiens	367	H. sapiens	0	0	0	0	0	0	0	0	0	0	0	0	0	0	0	0	0	0	0	0
RPS6KB1	6198	symbol	H. sapiens	6198	H. sapiens	0	0	0	0	1	0	0	0	0	1	0	0	0	0	0	0	0	0	0	0
IGF1R	3480	symbol	H. sapiens	3480	H. sapiens	1	0	0	0	0	1	0	0	0	0	0	0	0	0	1	0	0	0	1	0
SERPINE1	5054	symbol	H. sapiens	5054	H. sapiens	0	1	0	0	0	0	0	0	1	0	0	0	0	0	0	0	0	0	0	0
PARP1	142	symbol	H. sapiens	142	H. sapiens	0	0	0	1	0	0	1	0	0	0	0	0	0	0	0	0	0	0	0	1
CDK1	983	symbol	H. sapiens	983	H. sapiens	0	0	0	0	0	0	1	0	0	0	0	0	0	0	1	0	0	1	0	0
ACE	1636	symbol	H. sapiens	1636	H. sapiens	0	0	0	0	0	0	0	1	0	0	1	0	0	1	0	1	0	0	0	0
STAT1	6772	symbol	H. sapiens	6772	H. sapiens	0	0	0	1	1	1	0	0	0	0	0	0	0	0	0	0	0	0	0	0
RAF1	5894	symbol	H. sapiens	5894	H. sapiens	0	0	0	0	0	0	0	0	0	1	0	0	0	0	0	0	0	0	0	0
PTPN1	5770	symbol	H. sapiens	5770	H. sapiens	0	0	0	0	0	0	0	0	0	1	0	0	0	1	0	0	0	0	0	0
NFE2L2	4780	symbol	H. sapiens	4780	H. sapiens	0	0	0	1	0	0	1	0	0	0	0	0	0	0	0	0	0	0	0	0
MPO	4353	symbol	H. sapiens	4353	H. sapiens	0	1	0	0	0	0	0	1	0	0	1	0	0	0	0	0	0	0	0	0
IGFBP3	3486	symbol	H. sapiens	3486	H. sapiens	0	0	0	0	0	0	0	0	0	0	0	0	1	0	0	0	0	0	0	0
CTSB	1508	symbol	H. sapiens	1508	H. sapiens	0	1	0	0	1	0	0	1	1	0	1	1	0	1	0	0	0	0	0	0
PRKCD	5580	symbol	H. sapiens	5580	H. sapiens	0	1	0	0	1	0	0	0	0	0	1	0	0	0	0	0	0	0	0	0
TERT	7015	symbol	H. sapiens	7015	H. sapiens	0	0	0	0	0	0	1	0	0	0	0	0	0	0	1	0	0	0	0	0
SLC2A1	6513	symbol	H. sapiens	6513	H. sapiens	1	0	1	0	0	0	0	1	0	0	0	1	0	0	0	0	0	1	1	0
MMP1	4312	symbol	H. sapiens	4312	H. sapiens	0	1	0	0	0	0	0	0	0	0	0	0	0	0	0	0	0	0	0	0
PLAU	5328	symbol	H. sapiens	5328	H. sapiens	0	0	0	0	0	0	0	0	1	0	0	0	0	0	0	0	1	0	0	0
MET	4233	symbol	H. sapiens	4233	H. sapiens	1	0	0	0	0	0	0	1	0	0	0	0	0	0	0	0	0	0	0	0
MMP7	4316	symbol	H. sapiens	4316	H. sapiens	0	1	0	0	0	0	0	0	0	0	0	0	0	0	0	0	0	0	0	0
NOS2	4843	symbol	H. sapiens	4843	H. sapiens	0	0	0	0	1	0	0	0	0	0	0	0	0	0	0	0	0	0	0	0
PTPN11	5781	symbol	H. sapiens	5781	H. sapiens	0	0	0	0	0	0	0	0	0	0	0	0	0	0	0	0	0	0	0	0
DNMT1	1786	symbol	H. sapiens	1786	H. sapiens	0	0	0	0	0	0	1	0	0	0	0	0	0	0	0	0	0	0	0	0
HSPA8	3312	symbol	H. sapiens	3312	H. sapiens	0	1	1	0	1	1	0	0	0	0	1	1	0	1	0	0	1	0	0	0
CHEK2	11200	symbol	H. sapiens	11200	H. sapiens	0	0	0	0	0	0	1	0	0	0	0	0	0	0	0	0	0	0	0	0
PRKDC	5591	symbol	H. sapiens	5591	H. sapiens	0	0	0	1	0	0	1	0	0	0	0	0	0	0	1	0	0	0	0	0
NOX4	50507	symbol	H. sapiens	50507	H. sapiens	0	0	0	0	1	0	0	0	0	0	0	0	0	0	0	0	1	0	0	0
F2	2147	symbol	H. sapiens	2147	H. sapiens	0	1	0	0	0	0	0	0	0	0	0	0	1	1	0	0	0	0	0	0
SIRT2	22933	symbol	H. sapiens	22933	H. sapiens	0	0	0	0	1	1	1	0	0	0	0	0	0	0	0	0	0	1	0	0
CASP7	840	symbol	H. sapiens	840	H. sapiens	0	0	0	0	0	0	0	0	0	0	0	0	0	0	0	0	0	0	0	0
MMP13	4322	symbol	H. sapiens	4322	H. sapiens	0	1	0	0	0	0	0	0	0	0	0	0	0	0	0	0	0	0	0	0
PKM	5315	symbol	H. sapiens	5315	H. sapiens	0	1	0	0	0	0	0	0	0	0	0	0	0	0	0	1	0	0	0	0
ELAVL1	1994	symbol	H. sapiens	1994	H. sapiens	0	0	1	0	0	0	0	0	0	0	0	0	0	0	0	0	0	0	0	0
F3	2152	symbol	H. sapiens	2152	H. sapiens	0	1	0	0	0	0	0	0	1	0	0	0	0	1	0	0	0	0	0	0
INSR	3643	symbol	H. sapiens	3643	H. sapiens	1	0	0	0	0	1	0	0	0	0	1	0	0	1	1	1	0	0	0	1
BCL2	596	symbol	H. sapiens	596	H. sapiens	0	0	0	0	0	1	0	0	0	1	0	0	0	0	0	0	0	0	0	1
LGALS3	3958	symbol	H. sapiens	3958	H. sapiens	0	1	0	0	0	0	0	0	0	1	0	0	0	0	0	0	0	0	0	0
DPP4	1803	symbol	H. sapiens	1803	H. sapiens	1	0	0	0	0	0	0	1	0	0	1	0	0	0	0	1	1	0	0	0
CASP2	835	symbol	H. sapiens	835	H. sapiens	0	0	0	0	0	0	0	0	1	0	0	0	0	0	0	0	0	0	0	0
RXRA	6256	symbol	H. sapiens	6256	H. sapiens	1	0	0	1	0	0	0	0	0	0	0	0	0	0	0	0	0	0	0	0
APEX1	328	symbol	H. sapiens	328	H. sapiens	0	0	0	1	1	0	1	0	0	0	0	0	0	0	0	0	0	0	0	0
TLR9	54106	symbol	H. sapiens	54106	H. sapiens	0	0	0	0	0	0	0	1	0	0	1	0	0	0	0	0	0	0	0	0
CNR1	1268	symbol	H. sapiens	1268	H. sapiens	1	0	1	0	0	1	0	0	0	1	0	0	0	0	0	0	0	0	0	0
GSTP1	2950	symbol	H. sapiens	2950	H. sapiens	0	1	0	0	0	0	0	0	0	0	0	0	0	0	0	0	0	0	0	0
ELANE	1991	symbol	H. sapiens	1991	H. sapiens	0	1	0	1	0	0	0	1	0	0	1	0	0	0	0	0	0	0	0	0
NOS1	4842	symbol	H. sapiens	4842	H. sapiens	1	0	1	0	1	1	0	0	0	0	0	0	0	0	0	0	0	0	1	0
PIN1	5300	symbol	H. sapiens	5300	H. sapiens	0	0	1	0	0	0	0	0	0	0	0	0	0	0	0	1	0	1	0	0
YWHAG	7532	symbol	H. sapiens	7532	H. sapiens	0	0	1	0	0	0	0	0	0	0	0	0	0	0	0	0	1	0	0	0
ERN1	2081	symbol	H. sapiens	2081	H. sapiens	0	0	0	0	0	0	0	0	0	0	0	0	0	0	1	0	0	0	0	1
PRKCE	5581	symbol	H. sapiens	5581	H. sapiens	0	0	0	0	1	0	0	0	0	0	0	0	0	0	0	0	0	0	0	0
HMGCR	3156	symbol	H. sapiens	3156	H. sapiens	0	0	0	0	0	0	0	0	0	0	0	0	0	0	0	0	0	0	0	0
PLA2G1B	5319	symbol	H. sapiens	5319	H. sapiens	0	0	0	0	0	0	0	0	0	0	0	0	0	0	0	0	0	0	0	0
CYP1B1	1545	symbol	H. sapiens	1545	H. sapiens	0	0	0	0	0	0	0	0	0	0	0	0	0	0	0	0	0	0	0	0
HK1	3098	symbol	H. sapiens	3098	H. sapiens	1	0	0	0	0	0	0	0	0	1	0	0	0	0	0	0	0	0	0	0
DRD2	1813	symbol	H. sapiens	1813	H. sapiens	0	0	1	0	0	1	0	1	0	0	0	0	0	0	0	1	0	0	0	0
SI	6476	symbol	H. sapiens	6476	H. sapiens	0	0	0	0	0	0	0	1	0	0	0	0	0	0	0	1	0	0	0	0
MGAM	8972	symbol	H. sapiens	8972	H. sapiens	0	1	0	0	0	0	0	1	0	0	0	0	0	0	0	0	0	0	0	0
PRKCQ	5588	symbol	H. sapiens	5588	H. sapiens	0	0	0	0	0	0	0	0	0	0	0	0	0	0	0	0	0	0	0	0
CASP6	839	symbol	H. sapiens	839	H. sapiens	0	0	0	0	0	0	0	0	0	0	0	0	0	0	0	0	0	0	0	0
SHBG	6462	symbol	H. sapiens	6462	H. sapiens	0	0	0	0	0	0	0	0	0	0	0	0	0	0	0	0	0	0	0	0
HDAC8	55869	symbol	H. sapiens	55869	H. sapiens	0	0	0	0	0	0	0	0	0	0	0	0	0	0	0	0	0	0	0	0
CES1	1066	symbol	H. sapiens	1066	H. sapiens	0	0	0	0	0	0	0	0	0	0	0	0	1	0	0	0	0	0	0	0
DRD3	1814	symbol	H. sapiens	1814	H. sapiens	0	0	1	0	0	0	0	1	0	0	0	0	0	0	0	0	0	0	0	0
EPHX1	2052	symbol	H. sapiens	2052	H. sapiens	0	0	0	0	0	0	0	0	0	0	0	0	0	0	0	0	0	0	0	0
ALPL	249	symbol	H. sapiens	249	H. sapiens	0	1	0	0	0	0	0	0	0	1	0	0	0	0	0	0	0	0	0	0
DGAT1	8694	symbol	H. sapiens	8694	H. sapiens	0	0	0	0	0	0	0	0	0	0	0	0	0	0	0	0	0	0	0	0
DRD4	1815	symbol	H. sapiens	1815	H. sapiens	0	0	1	0	0	1	0	0	0	0	0	0	0	0	0	0	0	0	0	0
HTR2A	3356	symbol	H. sapiens	3356	H. sapiens	1	0	1	0	0	1	0	0	0	0	0	0	0	0	0	0	0	0	0	0
CNR2	1269	symbol	H. sapiens	1269	H. sapiens	0	0	0	0	0	1	0	0	0	0	0	0	0	1	0	0	0	0	0	0
HSD11B1	3290	symbol	H. sapiens	3290	H. sapiens	0	0	0	0	0	0	0	0	0	0	0	0	0	0	0	0	0	0	0	0
ALOX12	239	symbol	H. sapiens	239	H. sapiens	0	0	0	0	0	0	0	0	0	0	0	0	0	0	0	0	0	0	1	0
CA2	760	symbol	H. sapiens	760	H. sapiens	0	0	0	0	0	1	0	1	0	0	0	0	0	0	0	0	0	0	0	0
DRD1	1812	symbol	H. sapiens	1812	H. sapiens	0	0	1	0	0	1	0	0	0	0	0	0	0	0	0	1	0	0	0	0
EPHX2	2053	symbol	H. sapiens	2053	H. sapiens	0	0	0	0	0	0	0	0	0	0	0	0	0	0	0	0	0	0	0	0
AKR1B10	57016	symbol	H. sapiens	57016	H. sapiens	0	0	0	0	0	0	0	0	0	0	1	0	0	0	0	0	0	0	0	0
CES2	8824	symbol	H. sapiens	8824	H. sapiens	0	0	0	0	0	0	0	0	0	0	0	0	1	0	0	0	0	0	0	0

## Sheet: Enrichment
GroupID	Category	Term	Description	LogP	Log(q-value)	InTerm_InList	Genes	Symbols
1_Summary	GO Cellular Components	GO:0045121	membrane raft	-12.724	-9.71639	15/326	351,836,841,1268,1803,1956,3098,3356,3480,3643,4842,4846,5743,6513,7124,4233,5468,6256	APP,CASP3,CASP8,CNR1,DPP4,EGFR,HK1,HTR2A,IGF1R,INSR,NOS1,NOS3,PTGS2,SLC2A1,TNF,MET,PPARG,RXRA
1_Member	GO Cellular Components	GO:0045121	membrane raft	-12.724	-9.71639	15/326	351,836,841,1268,1803,1956,3098,3356,3480,3643,4842,4846,5743,6513,7124	APP,CASP3,CASP8,CNR1,DPP4,EGFR,HK1,HTR2A,IGF1R,INSR,NOS1,NOS3,PTGS2,SLC2A1,TNF
1_Member	GO Cellular Components	GO:0098857	membrane microdomain	-12.7047	-9.71639	15/327	351,836,841,1268,1803,1956,3098,3356,3480,3643,4842,4846,5743,6513,7124	APP,CASP3,CASP8,CNR1,DPP4,EGFR,HK1,HTR2A,IGF1R,INSR,NOS1,NOS3,PTGS2,SLC2A1,TNF
1_Member	GO Cellular Components	GO:0005901	caveola	-6.5396	-4.36417	6/82	3356,3480,3643,4846,5743,6513	HTR2A,IGF1R,INSR,NOS3,PTGS2,SLC2A1
1_Member	GO Cellular Components	GO:0044853	plasma membrane raft	-5.71649	-3.80734	6/113	3356,3480,3643,4846,5743,6513	HTR2A,IGF1R,INSR,NOS3,PTGS2,SLC2A1
1_Member	GO Cellular Components	GO:0043235	receptor complex	-3.39396	-1.82887	8/544	351,1956,3356,3480,3643,4233,5468,6256	APP,EGFR,HTR2A,IGF1R,INSR,MET,PPARG,RXRA
2_Summary	GO Cellular Components	GO:0031012	extracellular matrix	-9.26782	-6.57015	15/573	249,1508,1991,2147,2152,3320,3958,4312,4313,4316,4318,4322,5054,5315,7422,351,1432,1956,2950,3312,4353,5580,8972	ALPL,CTSB,ELANE,F2,F3,HSP90AA1,LGALS3,MMP1,MMP2,MMP7,MMP9,MMP13,SERPINE1,PKM,VEGFA,APP,MAPK14,EGFR,GSTP1,HSPA8,MPO,PRKCD,MGAM
2_Member	GO Cellular Components	GO:0031012	extracellular matrix	-9.26782	-6.57015	15/573	249,1508,1991,2147,2152,3320,3958,4312,4313,4316,4318,4322,5054,5315,7422	ALPL,CTSB,ELANE,F2,F3,HSP90AA1,LGALS3,MMP1,MMP2,MMP7,MMP9,MMP13,SERPINE1,PKM,VEGFA
2_Member	GO Cellular Components	GO:0030312	external encapsulating structure	-9.25746	-6.57015	15/574	249,1508,1991,2147,2152,3320,3958,4312,4313,4316,4318,4322,5054,5315,7422	ALPL,CTSB,ELANE,F2,F3,HSP90AA1,LGALS3,MMP1,MMP2,MMP7,MMP9,MMP13,SERPINE1,PKM,VEGFA
2_Member	GO Cellular Components	GO:0031983	vesicle lumen	-9.11959	-6.52919	12/327	351,1432,1956,1991,2950,3312,3320,4353,5054,5315,5580,7422	APP,MAPK14,EGFR,ELANE,GSTP1,HSPA8,HSP90AA1,MPO,SERPINE1,PKM,PRKCD,VEGFA
2_Member	GO Cellular Components	GO:0034774	secretory granule lumen	-8.07184	-5.6681	11/322	351,1432,1991,2950,3312,3320,4353,5054,5315,5580,7422	APP,MAPK14,ELANE,GSTP1,HSPA8,HSP90AA1,MPO,SERPINE1,PKM,PRKCD,VEGFA
2_Member	GO Cellular Components	GO:0060205	cytoplasmic vesicle lumen	-8.0303	-5.6681	11/325	351,1432,1991,2950,3312,3320,4353,5054,5315,5580,7422	APP,MAPK14,ELANE,GSTP1,HSPA8,HSP90AA1,MPO,SERPINE1,PKM,PRKCD,VEGFA
2_Member	GO Cellular Components	GO:0101002	ficolin-1-rich granule	-8.00322	-5.6681	9/185	1432,1508,2950,3312,3320,3958,4318,5315,8972	MAPK14,CTSB,GSTP1,HSPA8,HSP90AA1,LGALS3,MMP9,PKM,MGAM
2_Member	GO Cellular Components	GO:1904813	ficolin-1-rich granule lumen	-6.77079	-4.56061	7/124	1432,1508,2950,3312,3320,4318,5315	MAPK14,CTSB,GSTP1,HSPA8,HSP90AA1,MMP9,PKM
2_Member	GO Cellular Components	GO:0062023	collagen-containing extracellular matrix	-5.81789	-3.85303	10/433	1508,1991,2147,2152,3320,3958,4313,4318,5054,5315	CTSB,ELANE,F2,F3,HSP90AA1,LGALS3,MMP2,MMP9,SERPINE1,PKM
3_Summary	GO Cellular Components	GO:0098978	glutamatergic synapse	-8.0441	-5.6681	11/324	1268,1432,1812,1813,1814,1815,1994,2932,3312,3356,5300,207,351,4842,6513,7532	CNR1,MAPK14,DRD1,DRD2,DRD3,DRD4,ELAVL1,GSK3B,HSPA8,HTR2A,PIN1,AKT1,APP,NOS1,SLC2A1,YWHAG
3_Member	GO Cellular Components	GO:0098978	glutamatergic synapse	-8.0441	-5.6681	11/324	1268,1432,1812,1813,1814,1815,1994,2932,3312,3356,5300	CNR1,MAPK14,DRD1,DRD2,DRD3,DRD4,ELAVL1,GSK3B,HSPA8,HTR2A,PIN1
3_Member	GO Cellular Components	GO:0098794	postsynapse	-6.08811	-4.02477	12/619	207,351,1812,1813,1814,1815,1994,2932,3312,3356,4842,5300	AKT1,APP,DRD1,DRD2,DRD3,DRD4,ELAVL1,GSK3B,HSPA8,HTR2A,NOS1,PIN1
3_Member	GO Cellular Components	GO:0098982	GABA-ergic synapse	-4.04136	-2.34306	4/72	1268,1812,1813,1814	CNR1,DRD1,DRD2,DRD3
3_Member	GO Cellular Components	GO:0099056	integral component of presynaptic membrane	-4.01796	-2.34138	4/73	1268,1812,1813,3356	CNR1,DRD1,DRD2,HTR2A
3_Member	GO Cellular Components	GO:0098889	intrinsic component of presynaptic membrane	-3.86322	-2.2173	4/80	1268,1812,1813,3356	CNR1,DRD1,DRD2,HTR2A
3_Member	GO Cellular Components	GO:0099699	integral component of synaptic membrane	-3.80935	-2.1732	5/155	1268,1812,1813,1814,3356	CNR1,DRD1,DRD2,DRD3,HTR2A
3_Member	GO Cellular Components	GO:0099240	intrinsic component of synaptic membrane	-3.67077	-2.0716	5/166	1268,1812,1813,1814,3356	CNR1,DRD1,DRD2,DRD3,HTR2A
3_Member	GO Cellular Components	GO:0098793	presynapse	-3.52979	-1.94887	8/519	351,1268,1812,1813,3312,3356,6513,7532	APP,CNR1,DRD1,DRD2,HSPA8,HTR2A,SLC2A1,YWHAG
3_Member	GO Cellular Components	GO:0099055	integral component of postsynaptic membrane	-3.21818	-1.69279	4/118	1812,1813,1814,3356	DRD1,DRD2,DRD3,HTR2A
3_Member	GO Cellular Components	GO:0098936	intrinsic component of postsynaptic membrane	-3.15054	-1.64028	4/123	1812,1813,1814,3356	DRD1,DRD2,DRD3,HTR2A
3_Member	GO Cellular Components	GO:0042734	presynaptic membrane	-2.85228	-1.38899	4/148	1268,1812,1813,3356	CNR1,DRD1,DRD2,HTR2A
3_Member	GO Cellular Components	GO:0097060	synaptic membrane	-2.82782	-1.37096	6/378	1268,1812,1813,1814,3312,3356	CNR1,DRD1,DRD2,DRD3,HSPA8,HTR2A
3_Member	GO Cellular Components	GO:0045211	postsynaptic membrane	-2.72623	-1.28196	5/269	1812,1813,1814,3312,3356	DRD1,DRD2,DRD3,HSPA8,HTR2A
3_Member	GO Cellular Components	GO:0043197	dendritic spine	-2.58731	-1.17876	4/175	351,1812,1813,4842	APP,DRD1,DRD2,NOS1
3_Member	GO Cellular Components	GO:0044309	neuron spine	-2.5784	-1.17552	4/176	351,1812,1813,4842	APP,DRD1,DRD2,NOS1
4_Summary	GO Cellular Components	GO:0005667	transcription regulator complex	-7.94953	-5.66016	13/509	142,328,1991,2033,2099,3065,3091,4780,5468,5591,6256,6772,6774	PARP1,APEX1,ELANE,EP300,ESR1,HDAC1,HIF1A,NFE2L2,PPARG,PRKDC,RXRA,STAT1,STAT3
4_Member	GO Cellular Components	GO:0005667	transcription regulator complex	-7.94953	-5.66016	13/509	142,328,1991,2033,2099,3065,3091,4780,5468,5591,6256,6772,6774	PARP1,APEX1,ELANE,EP300,ESR1,HDAC1,HIF1A,NFE2L2,PPARG,PRKDC,RXRA,STAT1,STAT3
4_Member	GO Cellular Components	GO:0090575	RNA polymerase II transcription regulator complex	-3.77935	-2.15275	6/249	3091,4780,5468,6256,6772,6774	HIF1A,NFE2L2,PPARG,RXRA,STAT1,STAT3
5_Summary	GO Cellular Components	GO:0048471	perinuclear region of cytoplasm	-6.98906	-4.74108	14/729	328,351,1508,1956,3312,3320,4842,4843,5580,5581,6198,6772,22933,50507	APEX1,APP,CTSB,EGFR,HSPA8,HSP90AA1,NOS1,NOS2,PRKCD,PRKCE,RPS6KB1,STAT1,SIRT2,NOX4
5_Member	GO Cellular Components	GO:0048471	perinuclear region of cytoplasm	-6.98906	-4.74108	14/729	328,351,1508,1956,3312,3320,4842,4843,5580,5581,6198,6772,22933,50507	APEX1,APP,CTSB,EGFR,HSPA8,HSP90AA1,NOS1,NOS2,PRKCD,PRKCE,RPS6KB1,STAT1,SIRT2,NOX4
6_Summary	GO Cellular Components	GO:0044297	cell body	-6.50602	-4.36278	12/565	351,836,841,1269,1813,3065,3320,3356,3480,3643,7124,22933,1812,1815,2932,3312,4842,6772,1268,3091,596,760	APP,CASP3,CASP8,CNR2,DRD2,HDAC1,HSP90AA1,HTR2A,IGF1R,INSR,TNF,SIRT2,DRD1,DRD4,GSK3B,HSPA8,NOS1,STAT1,CNR1,HIF1A,BCL2,CA2
6_Member	GO Cellular Components	GO:0044297	cell body	-6.50602	-4.36278	12/565	351,836,841,1269,1813,3065,3320,3356,3480,3643,7124,22933	APP,CASP3,CASP8,CNR2,DRD2,HDAC1,HSP90AA1,HTR2A,IGF1R,INSR,TNF,SIRT2
6_Member	GO Cellular Components	GO:0043025	neuronal cell body	-6.17381	-4.06053	11/497	351,836,1269,1813,3065,3320,3356,3480,3643,7124,22933	APP,CASP3,CNR2,DRD2,HDAC1,HSP90AA1,HTR2A,IGF1R,INSR,TNF,SIRT2
6_Member	GO Cellular Components	GO:0030425	dendrite	-6.07346	-4.02477	12/621	351,1269,1812,1813,1815,2932,3312,3320,3356,3643,4842,6772	APP,CNR2,DRD1,DRD2,DRD4,GSK3B,HSPA8,HSP90AA1,HTR2A,INSR,NOS1,STAT1
6_Member	GO Cellular Components	GO:0097447	dendritic tree	-6.05886	-4.02477	12/623	351,1269,1812,1813,1815,2932,3312,3320,3356,3643,4842,6772	APP,CNR2,DRD1,DRD2,DRD4,GSK3B,HSPA8,HSP90AA1,HTR2A,INSR,NOS1,STAT1
6_Member	GO Cellular Components	GO:0030424	axon	-5.92284	-3.91223	12/642	351,1268,1813,2932,3091,3312,3320,3356,3480,3643,6772,22933	APP,CNR1,DRD2,GSK3B,HIF1A,HSPA8,HSP90AA1,HTR2A,IGF1R,INSR,STAT1,SIRT2
6_Member	GO Cellular Components	GO:0043209	myelin sheath	-4.77539	-2.93318	4/47	596,760,3320,22933	BCL2,CA2,HSP90AA1,SIRT2
6_Member	GO Cellular Components	GO:0150034	distal axon	-3.52223	-1.94887	6/278	351,1268,1813,3312,3320,22933	APP,CNR1,DRD2,HSPA8,HSP90AA1,SIRT2
6_Member	GO Cellular Components	GO:0043204	perikaryon	-2.78898	-1.33846	4/154	351,1269,1813,22933	APP,CNR2,DRD2,SIRT2
6_Member	GO Cellular Components	GO:0030426	growth cone	-2.66077	-1.23473	4/167	351,1268,3320,22933	APP,CNR1,HSP90AA1,SIRT2
6_Member	GO Cellular Components	GO:0030427	site of polarized growth	-2.60532	-1.18949	4/173	351,1268,3320,22933	APP,CNR1,HSP90AA1,SIRT2
7_Summary	GO Cellular Components	GO:0000781	chromosome, telomeric region	-5.87812	-3.88979	7/168	142,328,983,5591,7015,11200,22933,1786,2033,2099,4780	PARP1,APEX1,CDK1,PRKDC,TERT,CHEK2,SIRT2,DNMT1,EP300,ESR1,NFE2L2
7_Member	GO Cellular Components	GO:0000781	chromosome, telomeric region	-5.87812	-3.88979	7/168	142,328,983,5591,7015,11200,22933	PARP1,APEX1,CDK1,PRKDC,TERT,CHEK2,SIRT2
7_Member	GO Cellular Components	GO:0098687	chromosomal region	-4.3979	-2.64001	8/388	142,328,983,1786,5591,7015,11200,22933	PARP1,APEX1,CDK1,DNMT1,PRKDC,TERT,CHEK2,SIRT2
7_Member	GO Cellular Components	GO:0032993	protein-DNA complex	-4.01919	-2.34138	6/225	142,2033,2099,4780,5591,7015	PARP1,EP300,ESR1,NFE2L2,PRKDC,TERT
8_Summary	GO Cellular Components	GO:0045177	apical part of cell	-5.79998	-3.85303	10/435	351,760,1508,1803,1814,3320,6476,6513,8972,54106,1813,1956,1991,4353,4846,1636,4233	APP,CA2,CTSB,DPP4,DRD3,HSP90AA1,SI,SLC2A1,MGAM,TLR9,DRD2,EGFR,ELANE,MPO,NOS3,ACE,MET
8_Member	GO Cellular Components	GO:0045177	apical part of cell	-5.79998	-3.85303	10/435	351,760,1508,1803,1814,3320,6476,6513,8972,54106	APP,CA2,CTSB,DPP4,DRD3,HSP90AA1,SI,SLC2A1,MGAM,TLR9
8_Member	GO Cellular Components	GO:0030139	endocytic vesicle	-5.7328	-3.80734	9/343	1803,1813,1814,1956,1991,3320,4353,4846,54106	DPP4,DRD2,DRD3,EGFR,ELANE,HSP90AA1,MPO,NOS3,TLR9
8_Member	GO Cellular Components	GO:0009925	basal plasma membrane	-3.73267	-2.1154	6/254	1636,1956,3320,4233,6513,54106	ACE,EGFR,HSP90AA1,MET,SLC2A1,TLR9
8_Member	GO Cellular Components	GO:0016324	apical plasma membrane	-3.69293	-2.0848	7/368	1508,1803,3320,6476,6513,8972,54106	CTSB,DPP4,HSP90AA1,SI,SLC2A1,MGAM,TLR9
8_Member	GO Cellular Components	GO:0045178	basal part of cell	-3.57284	-1.98245	6/272	1636,1956,3320,4233,6513,54106	ACE,EGFR,HSP90AA1,MET,SLC2A1,TLR9
8_Member	GO Cellular Components	GO:0016323	basolateral plasma membrane	-2.17414	-0.809241	4/229	1956,3320,6513,54106	EGFR,HSP90AA1,SLC2A1,TLR9
9_Summary	GO Cellular Components	GO:1904090	peptidase inhibitor complex	-5.2691	-3.37767	3/11	1508,5054,5328,835,2152	CTSB,SERPINE1,PLAU,CASP2,F3
9_Member	GO Cellular Components	GO:1904090	peptidase inhibitor complex	-5.2691	-3.37767	3/11	1508,5054,5328	CTSB,SERPINE1,PLAU
9_Member	GO Cellular Components	GO:1905368	peptidase complex	-2.16919	-0.809241	3/118	835,2152,5328	CASP2,F3,PLAU
10_Summary	GO Cellular Components	GO:0031968	organelle outer membrane	-4.91868	-3.04429	7/235	596,841,1268,3098,5743,5894,6198,249,3958,5770	BCL2,CASP8,CNR1,HK1,PTGS2,RAF1,RPS6KB1,ALPL,LGALS3,PTPN1
10_Member	GO Cellular Components	GO:0031968	organelle outer membrane	-4.91868	-3.04429	7/235	596,841,1268,3098,5743,5894,6198	BCL2,CASP8,CNR1,HK1,PTGS2,RAF1,RPS6KB1
10_Member	GO Cellular Components	GO:0019867	outer membrane	-4.89487	-3.03687	7/237	596,841,1268,3098,5743,5894,6198	BCL2,CASP8,CNR1,HK1,PTGS2,RAF1,RPS6KB1
10_Member	GO Cellular Components	GO:0005741	mitochondrial outer membrane	-4.21869	-2.47339	6/207	596,841,1268,3098,5894,6198	BCL2,CASP8,CNR1,HK1,RAF1,RPS6KB1
10_Member	GO Cellular Components	GO:0031966	mitochondrial membrane	-3.14431	-1.64028	9/744	249,596,841,1268,3098,3958,5770,5894,6198	ALPL,BCL2,CASP8,CNR1,HK1,LGALS3,PTPN1,RAF1,RPS6KB1
10_Member	GO Cellular Components	GO:0005740	mitochondrial envelope	-2.95018	-1.46699	9/793	249,596,841,1268,3098,3958,5770,5894,6198	ALPL,BCL2,CASP8,CNR1,HK1,LGALS3,PTPN1,RAF1,RPS6KB1
11_Summary	GO Cellular Components	GO:0005775	vacuolar lumen	-4.61203	-2.78506	6/176	1508,1991,3312,3320,4353,5580,1636,1803,3643,54106,57016	CTSB,ELANE,HSPA8,HSP90AA1,MPO,PRKCD,ACE,DPP4,INSR,TLR9,AKR1B10
11_Member	GO Cellular Components	GO:0005775	vacuolar lumen	-4.61203	-2.78506	6/176	1508,1991,3312,3320,4353,5580	CTSB,ELANE,HSPA8,HSP90AA1,MPO,PRKCD
11_Member	GO Cellular Components	GO:0000323	lytic vacuole	-4.50535	-2.73449	11/746	1508,1636,1803,1991,3312,3320,3643,4353,5580,54106,57016	CTSB,ACE,DPP4,ELANE,HSPA8,HSP90AA1,INSR,MPO,PRKCD,TLR9,AKR1B10
11_Member	GO Cellular Components	GO:0005764	lysosome	-4.50535	-2.73449	11/746	1508,1636,1803,1991,3312,3320,3643,4353,5580,54106,57016	CTSB,ACE,DPP4,ELANE,HSPA8,HSP90AA1,INSR,MPO,PRKCD,TLR9,AKR1B10
11_Member	GO Cellular Components	GO:0036019	endolysosome	-3.94226	-2.27614	3/29	1508,5580,54106	CTSB,PRKCD,TLR9
11_Member	GO Cellular Components	GO:0035578	azurophil granule lumen	-2.48369	-1.09196	3/91	1991,4353,5580	ELANE,MPO,PRKCD
12_Summary	GO Cellular Components	GO:0042470	melanosome	-4.51582	-2.73449	5/110	1508,3309,3312,3320,6513	CTSB,HSPA5,HSPA8,HSP90AA1,SLC2A1
12_Member	GO Cellular Components	GO:0042470	melanosome	-4.51582	-2.73449	5/110	1508,3309,3312,3320,6513	CTSB,HSPA5,HSPA8,HSP90AA1,SLC2A1
12_Member	GO Cellular Components	GO:0048770	pigment granule	-4.51582	-2.73449	5/110	1508,3309,3312,3320,6513	CTSB,HSPA5,HSPA8,HSP90AA1,SLC2A1
12_Member	GO Cellular Components	GO:0043202	lysosomal lumen	-2.3932	-1.01232	3/98	1508,3312,3320	CTSB,HSPA8,HSP90AA1
13_Summary	GO Cellular Components	GO:0005788	endoplasmic reticulum lumen	-4.13536	-2.40229	7/312	351,1066,2147,3309,3486,5743,8824	APP,CES1,F2,HSPA5,IGFBP3,PTGS2,CES2
13_Member	GO Cellular Components	GO:0005788	endoplasmic reticulum lumen	-4.13536	-2.40229	7/312	351,1066,2147,3309,3486,5743,8824	APP,CES1,F2,HSPA5,IGFBP3,PTGS2,CES2
14_Summary	GO Cellular Components	GO:0098552	side of membrane	-4.10056	-2.37939	10/685	207,1269,1508,1636,2147,2152,3312,3643,5770,7124	AKT1,CNR2,CTSB,ACE,F2,F3,HSPA8,INSR,PTPN1,TNF
14_Member	GO Cellular Components	GO:0098552	side of membrane	-4.10056	-2.37939	10/685	207,1269,1508,1636,2147,2152,3312,3643,5770,7124	AKT1,CNR2,CTSB,ACE,F2,F3,HSPA8,INSR,PTPN1,TNF
14_Member	GO Cellular Components	GO:0009897	external side of plasma membrane	-2.39594	-1.01232	6/462	1508,1636,2147,2152,3643,7124	CTSB,ACE,F2,F3,INSR,TNF
15_Summary	GO Cellular Components	GO:1902911	protein kinase complex	-4.07623	-2.36665	5/136	983,2081,3480,3643,5591,7015	CDK1,ERN1,IGF1R,INSR,PRKDC,TERT
15_Member	GO Cellular Components	GO:1902911	protein kinase complex	-4.07623	-2.36665	5/136	983,2081,3480,3643,5591	CDK1,ERN1,IGF1R,INSR,PRKDC
15_Member	GO Cellular Components	GO:0061695	transferase complex, transferring phosphorus-containing groups	-3.38536	-1.82839	6/295	983,2081,3480,3643,5591,7015	CDK1,ERN1,IGF1R,INSR,PRKDC,TERT
15_Member	GO Cellular Components	GO:1902554	serine/threonine protein kinase complex	-2.12943	-0.774562	3/122	983,2081,5591	CDK1,ERN1,PRKDC
16_Summary	GO Cellular Components	GO:0031253	cell projection membrane	-3.87231	-2.2173	7/344	1636,1803,1812,1813,1956,3320,3643,207,351,3091,5300,5315,6476	ACE,DPP4,DRD1,DRD2,EGFR,HSP90AA1,INSR,AKT1,APP,HIF1A,PIN1,PKM,SI
16_Member	GO Cellular Components	GO:0031253	cell projection membrane	-3.87231	-2.2173	7/344	1636,1803,1812,1813,1956,3320,3643	ACE,DPP4,DRD1,DRD2,EGFR,HSP90AA1,INSR
16_Member	GO Cellular Components	GO:0005929	cilium	-3.2113	-1.69279	9/728	207,351,1636,1812,1813,3091,3320,5300,5315	AKT1,APP,ACE,DRD1,DRD2,HIF1A,HSP90AA1,PIN1,PKM
16_Member	GO Cellular Components	GO:0005903	brush border	-2.3446	-0.974312	3/102	1636,3320,6476	ACE,HSP90AA1,SI
16_Member	GO Cellular Components	GO:0031514	motile cilium	-2.07916	-0.72931	4/244	1636,1813,3091,3320	ACE,DRD2,HIF1A,HSP90AA1
17_Summary	GO Cellular Components	GO:0005925	focal adhesion	-3.33504	-1.78603	7/422	1803,1956,3309,3312,5328,7532,50507	DPP4,EGFR,HSPA5,HSPA8,PLAU,YWHAG,NOX4
17_Member	GO Cellular Components	GO:0005925	focal adhesion	-3.33504	-1.78603	7/422	1803,1956,3309,3312,5328,7532,50507	DPP4,EGFR,HSPA5,HSPA8,PLAU,YWHAG,NOX4
17_Member	GO Cellular Components	GO:0030055	cell-substrate junction	-3.27473	-1.73647	7/432	1803,1956,3309,3312,5328,7532,50507	DPP4,EGFR,HSPA5,HSPA8,PLAU,YWHAG,NOX4
18_Summary	GO Cellular Components	GO:0030496	midbody	-3.26996	-1.73647	5/203	983,3309,5300,6513,22933	CDK1,HSPA5,PIN1,SLC2A1,SIRT2
18_Member	GO Cellular Components	GO:0030496	midbody	-3.26996	-1.73647	5/203	983,3309,5300,6513,22933	CDK1,HSPA5,PIN1,SLC2A1,SIRT2
19_Summary	GO Cellular Components	GO:0042383	sarcolemma	-2.98789	-1.49092	4/136	239,3480,4842,6513	ALOX12,IGF1R,NOS1,SLC2A1
19_Member	GO Cellular Components	GO:0042383	sarcolemma	-2.98789	-1.49092	4/136	239,3480,4842,6513	ALOX12,IGF1R,NOS1,SLC2A1
20_Summary	GO Cellular Components	GO:0005635	nuclear envelope	-2.96548	-1.47545	7/488	142,351,596,1956,2081,3643,5743	PARP1,APP,BCL2,EGFR,ERN1,INSR,PTGS2
20_Member	GO Cellular Components	GO:0005635	nuclear envelope	-2.96548	-1.47545	7/488	142,351,596,1956,2081,3643,5743	PARP1,APP,BCL2,EGFR,ERN1,INSR,PTGS2
