# Supplementary material for: Ultra-High-Performance Liquid Chromatography–Tandem Mass Spectrometry and Network Pharmacology Reveal the Mechanisms of Rhodiola crenulata in Improving Non-Alcoholic Fatty Liver Disease
Source: Curr Issues Mol Biol. 2025 May 1;47(5):324. doi: 10.3390/cimb47050324 (PMC12110739; doi:10.3390/cimb47050324)
Supplement: Supplementary file 1 [file cimb-47-00324-s001.zip › metascape_result-GOMF.xlsx]

## Sheet: Annotation
MyList	Gene ID	Type	Tax ID	Homologene Gene ID	Homologene Gene Tax ID	GO:0140297 DNA-binding transcription fact	GO:0004175 endopeptidase activity	GO:0019900 kinase binding	GO:0019904 protein domain specific bindin	GO:0004672 protein kinase activity	GO:0097200 cysteine-type endopeptidase ac	GO:0019903 protein phosphatase binding	GO:0042803 protein homodimerization activ	GO:0004952 dopamine neurotransmitter rece	GO:0030235 nitric-oxide synthase regulato	GO:0002020 protease binding	GO:0004517 nitric-oxide synthase activity	GO:0044389 ubiquitin-like protein ligase	GO:0019213 deacetylase activity	GO:0016803 ether hydrolase activity	GO:0051059 NF-kappaB binding	GO:0031072 heat shock protein binding	GO:0004713 protein tyrosine kinase activi	GO:0004698 calcium-dependent protein kina	GO:1990782 protein tyrosine kinase bindin
AKT1	207	symbol	H. sapiens	207	H. sapiens	0	0	1	0	1	0	0	1	0	1	0	1	0	0	0	0	0	0	0	0
TNF	7124	symbol	H. sapiens	7124	H. sapiens	0	0	0	0	0	1	0	0	0	0	1	0	0	0	0	0	0	0	0	0
CASP3	836	symbol	H. sapiens	836	H. sapiens	0	1	0	0	0	1	0	0	0	0	1	0	0	0	0	0	0	0	0	0
VEGFA	7422	symbol	H. sapiens	7422	H. sapiens	0	0	0	0	0	1	0	1	0	0	0	0	0	0	0	0	0	0	0	0
STAT3	6774	symbol	H. sapiens	6774	H. sapiens	1	0	1	0	0	0	1	1	0	0	0	0	0	0	0	1	0	0	0	0
HSP90AA1	3320	symbol	H. sapiens	3320	H. sapiens	0	0	1	1	0	0	1	1	0	1	0	1	1	1	0	1	0	0	0	1
EGFR	1956	symbol	H. sapiens	1956	H. sapiens	1	0	1	0	1	0	1	0	0	1	0	0	1	0	0	0	0	1	0	0
PPARG	5468	symbol	H. sapiens	5468	H. sapiens	1	0	0	1	0	0	0	0	0	0	0	1	0	1	0	0	0	1	0	0
HIF1A	3091	symbol	H. sapiens	3091	H. sapiens	1	0	1	1	0	0	0	0	0	0	0	0	1	1	0	1	1	0	0	0
ESR1	2099	symbol	H. sapiens	2099	H. sapiens	1	0	1	0	0	0	0	0	0	1	0	0	0	0	0	1	0	0	0	0
PTGS2	5743	symbol	H. sapiens	5743	H. sapiens	0	0	0	0	0	0	0	1	0	0	0	1	0	0	0	0	0	0	0	0
MMP9	4318	symbol	H. sapiens	4318	H. sapiens	0	1	0	0	0	0	0	0	0	0	0	0	0	0	0	0	0	0	0	0
EP300	2033	symbol	H. sapiens	2033	H. sapiens	1	0	0	0	0	0	0	0	0	0	0	0	0	0	0	1	0	0	0	0
CASP8	841	symbol	H. sapiens	841	H. sapiens	0	1	0	1	0	1	0	0	0	0	0	1	1	0	0	0	0	0	0	0
NOS3	4846	symbol	H. sapiens	4846	H. sapiens	0	0	0	0	0	0	0	0	0	0	0	1	0	0	0	0	0	0	0	0
GSK3B	2932	symbol	H. sapiens	2932	H. sapiens	1	0	1	0	1	0	0	0	0	0	1	0	1	0	0	1	0	0	0	0
MMP2	4313	symbol	H. sapiens	4313	H. sapiens	0	1	0	0	0	0	0	0	0	0	0	0	0	0	0	0	0	0	0	0
HSPA5	3309	symbol	H. sapiens	3309	H. sapiens	0	0	0	1	0	0	0	0	0	0	0	0	1	0	0	0	1	0	0	0
MAPK14	1432	symbol	H. sapiens	1432	H. sapiens	1	0	1	0	1	0	1	0	0	0	0	0	0	0	0	0	0	0	0	0
HDAC1	3065	symbol	H. sapiens	3065	H. sapiens	1	0	0	1	0	0	0	0	0	0	0	0	0	1	0	1	0	0	0	0
APP	351	symbol	H. sapiens	351	H. sapiens	0	0	0	1	0	0	0	0	0	0	0	0	0	0	0	0	0	0	0	0
AR	367	symbol	H. sapiens	367	H. sapiens	1	0	0	1	0	0	0	0	0	1	0	0	0	0	0	1	0	1	0	0
RPS6KB1	6198	symbol	H. sapiens	6198	H. sapiens	0	0	0	1	1	0	1	0	0	0	0	0	0	0	0	0	0	1	0	0
IGF1R	3480	symbol	H. sapiens	3480	H. sapiens	0	0	0	0	1	0	0	0	0	0	0	0	0	0	0	0	0	1	0	1
SERPINE1	5054	symbol	H. sapiens	5054	H. sapiens	0	0	0	0	0	0	0	0	0	0	1	0	0	0	0	0	0	0	0	0
PARP1	142	symbol	H. sapiens	142	H. sapiens	1	0	1	0	0	0	0	1	0	0	0	0	0	1	0	1	0	0	0	0
CDK1	983	symbol	H. sapiens	983	H. sapiens	1	0	0	0	1	0	0	0	0	0	0	0	0	0	0	0	1	0	0	0
ACE	1636	symbol	H. sapiens	1636	H. sapiens	0	1	1	0	0	0	0	0	0	0	0	0	0	0	0	0	0	0	0	0
STAT1	6772	symbol	H. sapiens	6772	H. sapiens	1	0	0	0	0	1	1	1	0	0	0	0	1	0	0	0	0	0	0	0
RAF1	5894	symbol	H. sapiens	5894	H. sapiens	0	0	0	0	1	0	0	0	0	0	0	0	0	0	0	0	0	0	0	0
PTPN1	5770	symbol	H. sapiens	5770	H. sapiens	0	0	1	0	0	0	1	0	0	0	0	0	1	0	0	0	0	0	0	1
NFE2L2	4780	symbol	H. sapiens	4780	H. sapiens	1	0	0	1	0	0	0	0	0	0	0	0	0	0	0	0	0	0	0	0
MPO	4353	symbol	H. sapiens	4353	H. sapiens	1	0	0	0	0	0	0	0	0	0	0	1	0	0	0	0	0	0	0	0
IGFBP3	3486	symbol	H. sapiens	3486	H. sapiens	0	0	0	0	0	0	0	0	0	0	0	0	0	0	0	0	0	1	0	0
CTSB	1508	symbol	H. sapiens	1508	H. sapiens	0	1	0	0	0	1	0	0	0	0	0	0	0	0	0	0	0	0	0	0
PRKCD	5580	symbol	H. sapiens	5580	H. sapiens	0	0	1	0	1	0	0	0	0	0	0	0	0	0	0	0	0	1	1	0
TERT	7015	symbol	H. sapiens	7015	H. sapiens	1	0	0	0	0	0	0	1	0	0	0	0	1	1	0	0	0	0	0	0
SLC2A1	6513	symbol	H. sapiens	6513	H. sapiens	0	0	1	0	0	0	0	0	0	0	0	0	0	0	0	0	0	0	0	0
MMP1	4312	symbol	H. sapiens	4312	H. sapiens	0	1	0	0	0	0	0	0	0	0	0	0	0	0	0	0	0	0	0	0
PLAU	5328	symbol	H. sapiens	5328	H. sapiens	0	1	0	0	0	0	0	0	0	0	0	0	0	0	0	0	0	0	0	0
MET	4233	symbol	H. sapiens	4233	H. sapiens	0	0	0	0	1	0	1	0	0	0	0	0	0	0	0	0	0	1	0	0
MMP7	4316	symbol	H. sapiens	4316	H. sapiens	0	1	0	0	0	0	0	0	0	0	0	0	0	0	0	0	0	0	0	0
NOS2	4843	symbol	H. sapiens	4843	H. sapiens	0	0	0	0	0	0	0	1	0	0	0	1	0	0	0	0	0	0	0	0
PTPN11	5781	symbol	H. sapiens	5781	H. sapiens	0	0	1	0	0	0	0	0	0	0	0	0	1	0	0	0	0	0	0	1
DNMT1	1786	symbol	H. sapiens	1786	H. sapiens	1	0	0	0	0	0	0	0	0	0	0	0	0	0	0	0	0	0	0	0
HSPA8	3312	symbol	H. sapiens	3312	H. sapiens	0	0	0	1	0	0	0	0	0	0	0	0	1	0	0	0	1	0	0	0
CHEK2	11200	symbol	H. sapiens	11200	H. sapiens	0	0	1	0	1	0	0	1	0	0	0	0	1	0	0	0	0	0	0	0
PRKDC	5591	symbol	H. sapiens	5591	H. sapiens	1	0	0	1	1	0	0	0	0	0	0	0	0	0	0	0	0	0	0	0
NOX4	50507	symbol	H. sapiens	50507	H. sapiens	0	0	1	0	0	0	0	0	0	0	0	1	0	0	0	0	0	0	0	1
F2	2147	symbol	H. sapiens	2147	H. sapiens	0	1	0	0	0	0	0	0	0	0	0	0	0	0	0	0	0	0	0	0
SIRT2	22933	symbol	H. sapiens	22933	H. sapiens	1	0	0	0	0	0	0	0	0	0	0	0	0	1	0	0	0	0	0	0
CASP7	840	symbol	H. sapiens	840	H. sapiens	0	1	0	0	0	1	0	0	0	0	0	0	0	0	0	0	0	0	0	0
MMP13	4322	symbol	H. sapiens	4322	H. sapiens	0	1	0	0	0	0	0	0	0	0	0	0	0	0	0	0	0	0	0	0
PKM	5315	symbol	H. sapiens	5315	H. sapiens	0	0	0	0	1	0	0	0	0	0	0	0	1	0	0	0	0	1	0	0
ELAVL1	1994	symbol	H. sapiens	1994	H. sapiens	0	0	1	0	0	0	0	1	0	0	0	0	0	0	0	0	0	0	0	0
F3	2152	symbol	H. sapiens	2152	H. sapiens	0	1	0	0	0	0	0	0	0	0	1	0	0	0	0	0	0	0	0	0
INSR	3643	symbol	H. sapiens	3643	H. sapiens	0	0	0	1	1	0	0	0	0	0	0	0	0	0	0	0	0	1	0	0
BCL2	596	symbol	H. sapiens	596	H. sapiens	1	0	0	1	0	0	1	1	0	0	1	0	1	0	0	0	0	0	0	0
LGALS3	3958	symbol	H. sapiens	3958	H. sapiens	0	0	0	0	0	0	1	0	0	0	0	0	0	0	0	0	0	0	0	0
DPP4	1803	symbol	H. sapiens	1803	H. sapiens	0	1	0	0	0	0	0	1	0	0	1	0	0	0	0	0	0	0	0	0
CASP2	835	symbol	H. sapiens	835	H. sapiens	0	1	0	1	0	1	0	0	0	0	0	0	0	0	0	0	0	0	0	0
RXRA	6256	symbol	H. sapiens	6256	H. sapiens	1	0	0	1	0	0	0	0	0	0	0	1	0	0	0	0	0	1	0	0
APEX1	328	symbol	H. sapiens	328	H. sapiens	1	0	0	0	0	0	0	0	0	0	0	1	0	0	0	1	0	0	0	1
TLR9	54106	symbol	H. sapiens	54106	H. sapiens	0	0	0	0	0	1	0	1	0	0	0	0	0	0	0	0	0	0	0	0
CNR1	1268	symbol	H. sapiens	1268	H. sapiens	0	0	0	0	0	0	0	0	0	0	0	0	0	0	0	0	0	0	0	0
GSTP1	2950	symbol	H. sapiens	2950	H. sapiens	1	0	1	0	0	0	0	0	0	0	0	1	0	0	0	0	0	0	0	0
ELANE	1991	symbol	H. sapiens	1991	H. sapiens	0	1	0	0	0	0	0	0	0	0	1	0	0	0	0	0	0	0	0	0
NOS1	4842	symbol	H. sapiens	4842	H. sapiens	0	0	0	0	0	0	0	0	0	0	0	1	0	0	0	0	0	0	0	0
PIN1	5300	symbol	H. sapiens	5300	H. sapiens	0	0	1	0	0	0	0	0	0	0	0	0	0	0	0	1	0	0	0	0
YWHAG	7532	symbol	H. sapiens	7532	H. sapiens	0	0	1	1	0	0	0	0	0	0	0	0	0	0	0	0	0	0	0	1
ERN1	2081	symbol	H. sapiens	2081	H. sapiens	0	0	0	0	1	0	0	1	0	0	0	0	1	0	0	0	1	0	0	1
PRKCE	5581	symbol	H. sapiens	5581	H. sapiens	0	0	0	0	1	0	0	0	0	0	0	0	0	0	0	0	0	0	1	0
HMGCR	3156	symbol	H. sapiens	3156	H. sapiens	0	0	0	0	0	0	0	0	0	0	0	1	0	0	0	0	0	0	0	0
PLA2G1B	5319	symbol	H. sapiens	5319	H. sapiens	1	0	0	0	0	0	0	0	0	0	0	1	0	0	0	0	0	0	0	1
CYP1B1	1545	symbol	H. sapiens	1545	H. sapiens	0	0	0	0	0	0	0	0	0	0	0	1	0	0	0	0	0	0	0	0
HK1	3098	symbol	H. sapiens	3098	H. sapiens	0	0	0	0	1	0	0	0	0	0	0	0	0	0	0	0	0	0	0	0
DRD2	1813	symbol	H. sapiens	1813	H. sapiens	0	0	0	0	0	0	0	0	1	0	0	0	0	0	0	0	0	0	0	0
SI	6476	symbol	H. sapiens	6476	H. sapiens	0	0	0	0	0	0	0	0	0	0	0	0	0	0	0	0	0	0	0	0
MGAM	8972	symbol	H. sapiens	8972	H. sapiens	0	0	0	0	0	0	0	0	0	0	0	0	0	0	0	0	0	0	0	0
PRKCQ	5588	symbol	H. sapiens	5588	H. sapiens	0	0	0	0	1	0	0	0	0	0	0	0	0	0	0	0	0	0	1	0
CASP6	839	symbol	H. sapiens	839	H. sapiens	0	1	0	0	0	1	0	0	0	0	0	0	0	0	0	0	0	0	0	0
SHBG	6462	symbol	H. sapiens	6462	H. sapiens	0	0	0	0	0	0	0	0	0	1	0	0	0	0	0	0	0	1	0	0
HDAC8	55869	symbol	H. sapiens	55869	H. sapiens	1	0	0	0	0	0	0	0	0	0	0	0	0	1	0	0	1	0	0	0
CES1	1066	symbol	H. sapiens	1066	H. sapiens	0	0	0	0	0	0	0	0	0	0	0	0	0	1	0	0	0	0	0	1
DRD3	1814	symbol	H. sapiens	1814	H. sapiens	0	0	0	1	0	0	0	0	1	0	0	0	0	0	0	0	0	0	0	0
EPHX1	2052	symbol	H. sapiens	2052	H. sapiens	0	0	0	0	0	0	0	0	0	0	0	0	0	0	1	0	0	0	0	0
ALPL	249	symbol	H. sapiens	249	H. sapiens	0	0	0	0	0	0	0	0	0	0	0	0	0	0	0	0	0	0	0	1
DGAT1	8694	symbol	H. sapiens	8694	H. sapiens	0	0	0	0	0	0	0	0	0	0	0	0	0	0	0	0	0	0	0	0
DRD4	1815	symbol	H. sapiens	1815	H. sapiens	0	0	0	1	0	0	0	0	1	0	0	0	0	0	0	0	0	0	0	0
HTR2A	3356	symbol	H. sapiens	3356	H. sapiens	0	0	0	0	0	0	0	0	1	0	0	0	0	0	0	0	0	0	0	0
CNR2	1269	symbol	H. sapiens	1269	H. sapiens	0	0	0	0	0	0	0	0	0	0	0	0	0	0	0	0	0	0	0	0
HSD11B1	3290	symbol	H. sapiens	3290	H. sapiens	0	0	0	0	0	0	0	1	0	1	0	1	0	0	0	0	0	0	0	0
ALOX12	239	symbol	H. sapiens	239	H. sapiens	0	0	0	0	0	0	0	0	0	0	0	1	0	0	1	0	0	0	0	0
CA2	760	symbol	H. sapiens	760	H. sapiens	0	0	0	0	0	0	0	0	0	0	0	0	0	0	0	0	0	0	0	1
DRD1	1812	symbol	H. sapiens	1812	H. sapiens	0	0	0	0	0	0	0	0	1	0	0	0	0	0	0	0	0	0	0	0
EPHX2	2053	symbol	H. sapiens	2053	H. sapiens	0	0	0	0	0	0	0	1	0	0	0	0	0	0	1	0	0	0	0	1
AKR1B10	57016	symbol	H. sapiens	57016	H. sapiens	0	0	0	0	0	0	0	0	0	0	0	1	0	0	0	0	0	0	0	0
CES2	8824	symbol	H. sapiens	8824	H. sapiens	0	0	0	0	0	0	0	0	0	0	0	0	0	1	0	0	0	0	0	1

## Sheet: Enrichment
GroupID	Category	Term	Description	LogP	Log(q-value)	InTerm_InList	Genes	Symbols
1_Summary	GO Molecular Functions	GO:0140297	DNA-binding transcription factor binding	-13.7644	-10.0737	18/476	142,328,367,596,1432,2033,2099,2932,3065,3091,4780,5468,5591,6256,6772,6774,22933,55869,7015,983,1786,1956,4353,2950,5319	PARP1,APEX1,AR,BCL2,MAPK14,EP300,ESR1,GSK3B,HDAC1,HIF1A,NFE2L2,PPARG,PRKDC,RXRA,STAT1,STAT3,SIRT2,HDAC8,TERT,CDK1,DNMT1,EGFR,MPO,GSTP1,PLA2G1B
1_Member	GO Molecular Functions	GO:0140297	DNA-binding transcription factor binding	-13.7644	-10.0737	18/476	142,328,367,596,1432,2033,2099,2932,3065,3091,4780,5468,5591,6256,6772,6774,22933,55869	PARP1,APEX1,AR,BCL2,MAPK14,EP300,ESR1,GSK3B,HDAC1,HIF1A,NFE2L2,PPARG,PRKDC,RXRA,STAT1,STAT3,SIRT2,HDAC8
1_Member	GO Molecular Functions	GO:0008134	transcription factor binding	-13.1839	-9.97033	19/597	142,328,367,596,1432,2033,2099,2932,3065,3091,4780,5468,5591,6256,6772,6774,7015,22933,55869	PARP1,APEX1,AR,BCL2,MAPK14,EP300,ESR1,GSK3B,HDAC1,HIF1A,NFE2L2,PPARG,PRKDC,RXRA,STAT1,STAT3,TERT,SIRT2,HDAC8
1_Member	GO Molecular Functions	GO:0061629	RNA polymerase II-specific DNA-binding transcription factor binding	-12.2785	-9.1898	15/350	142,328,367,1432,2033,2099,2932,3065,3091,4780,5468,5591,6256,6772,6774	PARP1,APEX1,AR,MAPK14,EP300,ESR1,GSK3B,HDAC1,HIF1A,NFE2L2,PPARG,PRKDC,RXRA,STAT1,STAT3
1_Member	GO Molecular Functions	GO:0001221	transcription coregulator binding	-11.5734	-8.72775	10/109	367,2033,2099,3065,3091,4780,5468,6256,6772,7015	AR,EP300,ESR1,HDAC1,HIF1A,NFE2L2,PPARG,RXRA,STAT1,TERT
1_Member	GO Molecular Functions	GO:0001223	transcription coactivator binding	-8.45204	-6.14656	6/40	367,2033,2099,3091,6772,7015	AR,EP300,ESR1,HIF1A,STAT1,TERT
1_Member	GO Molecular Functions	GO:0003682	chromatin binding	-8.06476	-5.789	14/597	142,328,367,983,1786,1956,2033,2099,3065,4353,5468,6772,6774,22933	PARP1,APEX1,AR,CDK1,DNMT1,EGFR,EP300,ESR1,HDAC1,MPO,PPARG,STAT1,STAT3,SIRT2
1_Member	GO Molecular Functions	GO:0016922	nuclear receptor binding	-6.43262	-4.27337	7/139	142,2033,2099,3091,5468,6256,6772	PARP1,EP300,ESR1,HIF1A,PPARG,RXRA,STAT1
1_Member	GO Molecular Functions	GO:0004879	nuclear receptor activity	-6.1242	-4.02543	5/52	367,2099,5468,6256,6774	AR,ESR1,PPARG,RXRA,STAT3
1_Member	GO Molecular Functions	GO:0098531	ligand-activated transcription factor activity	-6.1242	-4.02543	5/52	367,2099,5468,6256,6774	AR,ESR1,PPARG,RXRA,STAT3
1_Member	GO Molecular Functions	GO:0033293	monocarboxylic acid binding	-3.8423	-2.09109	4/81	2950,5319,5468,6256	GSTP1,PLA2G1B,PPARG,RXRA
2_Summary	GO Molecular Functions	GO:0004175	endopeptidase activity	-13.3844	-9.99469	17/426	835,836,839,840,841,1508,1636,1803,1991,2147,2152,4312,4313,4316,4318,4322,5328	CASP2,CASP3,CASP6,CASP7,CASP8,CTSB,ACE,DPP4,ELANE,F2,F3,MMP1,MMP2,MMP7,MMP9,MMP13,PLAU
2_Member	GO Molecular Functions	GO:0004175	endopeptidase activity	-13.3844	-9.99469	17/426	835,836,839,840,841,1508,1636,1803,1991,2147,2152,4312,4313,4316,4318,4322,5328	CASP2,CASP3,CASP6,CASP7,CASP8,CTSB,ACE,DPP4,ELANE,F2,F3,MMP1,MMP2,MMP7,MMP9,MMP13,PLAU
2_Member	GO Molecular Functions	GO:0008233	peptidase activity	-10.9975	-8.3335	17/601	835,836,839,840,841,1508,1636,1803,1991,2147,2152,4312,4313,4316,4318,4322,5328	CASP2,CASP3,CASP6,CASP7,CASP8,CTSB,ACE,DPP4,ELANE,F2,F3,MMP1,MMP2,MMP7,MMP9,MMP13,PLAU
2_Member	GO Molecular Functions	GO:0008236	serine-type peptidase activity	-10.4438	-7.86699	11/192	1636,1803,1991,2147,2152,4312,4313,4316,4318,4322,5328	ACE,DPP4,ELANE,F2,F3,MMP1,MMP2,MMP7,MMP9,MMP13,PLAU
2_Member	GO Molecular Functions	GO:0017171	serine hydrolase activity	-10.3472	-7.83261	11/196	1636,1803,1991,2147,2152,4312,4313,4316,4318,4322,5328	ACE,DPP4,ELANE,F2,F3,MMP1,MMP2,MMP7,MMP9,MMP13,PLAU
2_Member	GO Molecular Functions	GO:0004252	serine-type endopeptidase activity	-9.54689	-7.11143	10/174	1803,1991,2147,2152,4312,4313,4316,4318,4322,5328	DPP4,ELANE,F2,F3,MMP1,MMP2,MMP7,MMP9,MMP13,PLAU
2_Member	GO Molecular Functions	GO:0004222	metalloendopeptidase activity	-5.73905	-3.69178	6/112	1636,4312,4313,4316,4318,4322	ACE,MMP1,MMP2,MMP7,MMP9,MMP13
2_Member	GO Molecular Functions	GO:0008237	metallopeptidase activity	-4.50361	-2.61923	6/184	1636,4312,4313,4316,4318,4322	ACE,MMP1,MMP2,MMP7,MMP9,MMP13
2_Member	GO Molecular Functions	GO:0005518	collagen binding	-2.82658	-1.20031	3/69	1508,4318,4322	CTSB,MMP9,MMP13
3_Summary	GO Molecular Functions	GO:0019900	kinase binding	-12.1312	-9.13941	20/781	142,207,1432,1636,1956,1994,2099,2932,2950,3091,3320,5300,5580,5770,5781,6513,6774,7532,11200,50507	PARP1,AKT1,MAPK14,ACE,EGFR,ELAVL1,ESR1,GSK3B,GSTP1,HIF1A,HSP90AA1,PIN1,PRKCD,PTPN1,PTPN11,SLC2A1,STAT3,YWHAG,CHEK2,NOX4
3_Member	GO Molecular Functions	GO:0019900	kinase binding	-12.1312	-9.13941	20/781	142,207,1432,1636,1956,1994,2099,2932,2950,3091,3320,5300,5580,5770,5781,6513,6774,7532,11200,50507	PARP1,AKT1,MAPK14,ACE,EGFR,ELAVL1,ESR1,GSK3B,GSTP1,HIF1A,HSP90AA1,PIN1,PRKCD,PTPN1,PTPN11,SLC2A1,STAT3,YWHAG,CHEK2,NOX4
3_Member	GO Molecular Functions	GO:0019901	protein kinase binding	-10.9828	-8.3335	18/697	142,207,1432,1636,1994,2099,2932,2950,3091,3320,5300,5580,5770,5781,6774,7532,11200,50507	PARP1,AKT1,MAPK14,ACE,ELAVL1,ESR1,GSK3B,GSTP1,HIF1A,HSP90AA1,PIN1,PRKCD,PTPN1,PTPN11,STAT3,YWHAG,CHEK2,NOX4
4_Summary	GO Molecular Functions	GO:0019904	protein domain specific binding	-12.0415	-9.12891	19/693	351,367,596,835,841,1814,1815,3065,3091,3309,3312,3320,3643,4780,5468,5591,6198,6256,7532	APP,AR,BCL2,CASP2,CASP8,DRD3,DRD4,HDAC1,HIF1A,HSPA5,HSPA8,HSP90AA1,INSR,NFE2L2,PPARG,PRKDC,RPS6KB1,RXRA,YWHAG
4_Member	GO Molecular Functions	GO:0019904	protein domain specific binding	-12.0415	-9.12891	19/693	351,367,596,835,841,1814,1815,3065,3091,3309,3312,3320,3643,4780,5468,5591,6198,6256,7532	APP,AR,BCL2,CASP2,CASP8,DRD3,DRD4,HDAC1,HIF1A,HSPA5,HSPA8,HSP90AA1,INSR,NFE2L2,PPARG,PRKDC,RPS6KB1,RXRA,YWHAG
5_Summary	GO Molecular Functions	GO:0004672	protein kinase activity	-11.4197	-8.63204	17/565	207,983,1432,1956,2081,2932,3480,3643,4233,5315,5580,5581,5588,5591,5894,6198,11200,3098	AKT1,CDK1,MAPK14,EGFR,ERN1,GSK3B,IGF1R,INSR,MET,PKM,PRKCD,PRKCE,PRKCQ,PRKDC,RAF1,RPS6KB1,CHEK2,HK1
5_Member	GO Molecular Functions	GO:0004672	protein kinase activity	-11.4197	-8.63204	17/565	207,983,1432,1956,2081,2932,3480,3643,4233,5315,5580,5581,5588,5591,5894,6198,11200	AKT1,CDK1,MAPK14,EGFR,ERN1,GSK3B,IGF1R,INSR,MET,PKM,PRKCD,PRKCE,PRKCQ,PRKDC,RAF1,RPS6KB1,CHEK2
5_Member	GO Molecular Functions	GO:0016773	phosphotransferase activity, alcohol group as acceptor	-11.2442	-8.50774	18/672	207,983,1432,1956,2081,2932,3098,3480,3643,4233,5315,5580,5581,5588,5591,5894,6198,11200	AKT1,CDK1,MAPK14,EGFR,ERN1,GSK3B,HK1,IGF1R,INSR,MET,PKM,PRKCD,PRKCE,PRKCQ,PRKDC,RAF1,RPS6KB1,CHEK2
5_Member	GO Molecular Functions	GO:0016301	kinase activity	-10.673	-8.06144	18/728	207,983,1432,1956,2081,2932,3098,3480,3643,4233,5315,5580,5581,5588,5591,5894,6198,11200	AKT1,CDK1,MAPK14,EGFR,ERN1,GSK3B,HK1,IGF1R,INSR,MET,PKM,PRKCD,PRKCE,PRKCQ,PRKDC,RAF1,RPS6KB1,CHEK2
5_Member	GO Molecular Functions	GO:0004674	protein serine/threonine kinase activity	-8.82363	-6.47533	13/430	207,983,1432,1956,2081,2932,5580,5581,5588,5591,5894,6198,11200	AKT1,CDK1,MAPK14,EGFR,ERN1,GSK3B,PRKCD,PRKCE,PRKCQ,PRKDC,RAF1,RPS6KB1,CHEK2
5_Member	GO Molecular Functions	GO:0106310	protein serine kinase activity	-8.60779	-6.27879	12/363	207,983,1432,2081,2932,5580,5581,5588,5591,5894,6198,11200	AKT1,CDK1,MAPK14,ERN1,GSK3B,PRKCD,PRKCE,PRKCQ,PRKDC,RAF1,RPS6KB1,CHEK2
6_Summary	GO Molecular Functions	GO:0097200	cysteine-type endopeptidase activity involved in execution phase of apoptosis	-10.3906	-7.84604	5/9	835,836,839,840,841,1508,6772,7124,7422,54106	CASP2,CASP3,CASP6,CASP7,CASP8,CTSB,STAT1,TNF,VEGFA,TLR9
6_Member	GO Molecular Functions	GO:0097200	cysteine-type endopeptidase activity involved in execution phase of apoptosis	-10.3906	-7.84604	5/9	835,836,839,840,841	CASP2,CASP3,CASP6,CASP7,CASP8
6_Member	GO Molecular Functions	GO:0097153	cysteine-type endopeptidase activity involved in apoptotic process	-9.02016	-6.65165	5/15	835,836,839,840,841	CASP2,CASP3,CASP6,CASP7,CASP8
6_Member	GO Molecular Functions	GO:0004197	cysteine-type endopeptidase activity	-5.56434	-3.54162	6/120	835,836,839,840,841,1508	CASP2,CASP3,CASP6,CASP7,CASP8,CTSB
6_Member	GO Molecular Functions	GO:0097199	cysteine-type endopeptidase activity involved in apoptotic signaling pathway	-5.40638	-3.42322	3/10	835,836,841	CASP2,CASP3,CASP8
6_Member	GO Molecular Functions	GO:0032813	tumor necrosis factor receptor superfamily binding	-4.70278	-2.79738	4/49	836,841,6772,7124	CASP3,CASP8,STAT1,TNF
6_Member	GO Molecular Functions	GO:0008234	cysteine-type peptidase activity	-4.49042	-2.61923	6/185	835,836,839,840,841,1508	CASP2,CASP3,CASP6,CASP7,CASP8,CTSB
6_Member	GO Molecular Functions	GO:0005164	tumor necrosis factor receptor binding	-3.85435	-2.09812	3/31	841,6772,7124	CASP8,STAT1,TNF
6_Member	GO Molecular Functions	GO:0005126	cytokine receptor binding	-3.56432	-1.84672	6/273	836,841,6772,7124,7422,54106	CASP3,CASP8,STAT1,TNF,VEGFA,TLR9
7_Summary	GO Molecular Functions	GO:0019903	protein phosphatase binding	-10.2113	-7.72466	10/149	596,1432,1956,3320,3958,4233,5770,6198,6772,6774	BCL2,MAPK14,EGFR,HSP90AA1,LGALS3,MET,PTPN1,RPS6KB1,STAT1,STAT3
7_Member	GO Molecular Functions	GO:0019903	protein phosphatase binding	-10.2113	-7.72466	10/149	596,1432,1956,3320,3958,4233,5770,6198,6772,6774	BCL2,MAPK14,EGFR,HSP90AA1,LGALS3,MET,PTPN1,RPS6KB1,STAT1,STAT3
7_Member	GO Molecular Functions	GO:0019902	phosphatase binding	-9.06376	-6.67406	10/195	596,1432,1956,3320,3958,4233,5770,6198,6772,6774	BCL2,MAPK14,EGFR,HSP90AA1,LGALS3,MET,PTPN1,RPS6KB1,STAT1,STAT3
7_Member	GO Molecular Functions	GO:0051721	protein phosphatase 2A binding	-5.57049	-3.54162	4/30	596,5770,6198,6772	BCL2,PTPN1,RPS6KB1,STAT1
8_Summary	GO Molecular Functions	GO:0042803	protein homodimerization activity	-10.0549	-7.59466	17/691	142,207,596,1803,1994,2053,2081,3290,3320,4843,5743,6772,6774,7015,7422,11200,54106	PARP1,AKT1,BCL2,DPP4,ELAVL1,EPHX2,ERN1,HSD11B1,HSP90AA1,NOS2,PTGS2,STAT1,STAT3,TERT,VEGFA,CHEK2,TLR9
8_Member	GO Molecular Functions	GO:0042803	protein homodimerization activity	-10.0549	-7.59466	17/691	142,207,596,1803,1994,2053,2081,3290,3320,4843,5743,6772,6774,7015,7422,11200,54106	PARP1,AKT1,BCL2,DPP4,ELAVL1,EPHX2,ERN1,HSD11B1,HSP90AA1,NOS2,PTGS2,STAT1,STAT3,TERT,VEGFA,CHEK2,TLR9
9_Summary	GO Molecular Functions	GO:0004952	dopamine neurotransmitter receptor activity	-9.28228	-6.8703	4/5	1812,1813,1814,1815,3356	DRD1,DRD2,DRD3,DRD4,HTR2A
9_Member	GO Molecular Functions	GO:0004952	dopamine neurotransmitter receptor activity	-9.28228	-6.8703	4/5	1812,1813,1814,1815	DRD1,DRD2,DRD3,DRD4
9_Member	GO Molecular Functions	GO:0001591	dopamine neurotransmitter receptor activity, coupled via Gi/Go	-7.47837	-5.25004	3/3	1813,1814,1815	DRD2,DRD3,DRD4
9_Member	GO Molecular Functions	GO:0035240	dopamine binding	-5.93841	-3.87093	3/7	1812,1813,1815	DRD1,DRD2,DRD4
9_Member	GO Molecular Functions	GO:1901338	catecholamine binding	-5.03227	-3.0819	3/13	1812,1813,1815	DRD1,DRD2,DRD4
9_Member	GO Molecular Functions	GO:0030594	neurotransmitter receptor activity	-4.49691	-2.61923	5/111	1812,1813,1814,1815,3356	DRD1,DRD2,DRD3,DRD4,HTR2A
9_Member	GO Molecular Functions	GO:0098960	postsynaptic neurotransmitter receptor activity	-3.97218	-2.17908	4/75	1812,1813,1814,1815	DRD1,DRD2,DRD3,DRD4
10_Summary	GO Molecular Functions	GO:0030235	nitric-oxide synthase regulator activity	-8.43935	-6.14656	4/7	207,1956,2099,3320,367,3290,6462	AKT1,EGFR,ESR1,HSP90AA1,AR,HSD11B1,SHBG
10_Member	GO Molecular Functions	GO:0030235	nitric-oxide synthase regulator activity	-8.43935	-6.14656	4/7	207,1956,2099,3320	AKT1,EGFR,ESR1,HSP90AA1
10_Member	GO Molecular Functions	GO:0005496	steroid binding	-3.47395	-1.77444	4/101	367,2099,3290,6462	AR,ESR1,HSD11B1,SHBG
10_Member	GO Molecular Functions	GO:0051117	ATPase binding	-2.5675	-0.966678	3/85	367,1956,2099	AR,EGFR,ESR1
11_Summary	GO Molecular Functions	GO:0002020	protease binding	-7.73522	-5.47585	8/139	596,836,1803,1991,2152,2932,5054,7124	BCL2,CASP3,DPP4,ELANE,F3,GSK3B,SERPINE1,TNF
11_Member	GO Molecular Functions	GO:0002020	protease binding	-7.73522	-5.47585	8/139	596,836,1803,1991,2152,2932,5054,7124	BCL2,CASP3,DPP4,ELANE,F3,GSK3B,SERPINE1,TNF
12_Summary	GO Molecular Functions	GO:0004517	nitric-oxide synthase activity	-7.47837	-5.25004	3/3	4842,4843,4846,1545,4353,5743,50507,239,328,2950,3156,3290,57016,5319,5468,6256,841,3320,207	NOS1,NOS2,NOS3,CYP1B1,MPO,PTGS2,NOX4,ALOX12,APEX1,GSTP1,HMGCR,HSD11B1,AKR1B10,PLA2G1B,PPARG,RXRA,CASP8,HSP90AA1,AKT1
12_Member	GO Molecular Functions	GO:0004517	nitric-oxide synthase activity	-7.47837	-5.25004	3/3	4842,4843,4846	NOS1,NOS2,NOS3
12_Member	GO Molecular Functions	GO:0034617	tetrahydrobiopterin binding	-6.87734	-4.69176	3/4	4842,4843,4846	NOS1,NOS2,NOS3
12_Member	GO Molecular Functions	GO:0020037	heme binding	-6.43262	-4.27337	7/139	1545,4353,4842,4843,4846,5743,50507	CYP1B1,MPO,NOS1,NOS2,NOS3,PTGS2,NOX4
12_Member	GO Molecular Functions	GO:0046906	tetrapyrrole binding	-6.22834	-4.09097	7/149	1545,4353,4842,4843,4846,5743,50507	CYP1B1,MPO,NOS1,NOS2,NOS3,PTGS2,NOX4
12_Member	GO Molecular Functions	GO:0034618	arginine binding	-6.18042	-4.0579	3/6	4842,4843,4846	NOS1,NOS2,NOS3
12_Member	GO Molecular Functions	GO:0016491	oxidoreductase activity	-6.11409	-4.02543	13/735	239,328,1545,2950,3156,3290,4353,4842,4843,4846,5743,50507,57016	ALOX12,APEX1,CYP1B1,GSTP1,HMGCR,HSD11B1,MPO,NOS1,NOS2,NOS3,PTGS2,NOX4,AKR1B10
12_Member	GO Molecular Functions	GO:0050661	NADP binding	-6.08228	-4.00433	5/53	3156,3290,4842,4843,4846	HMGCR,HSD11B1,NOS1,NOS2,NOS3
12_Member	GO Molecular Functions	GO:0031406	carboxylic acid binding	-5.82677	-3.76952	7/171	2950,4842,4843,4846,5319,5468,6256	GSTP1,NOS1,NOS2,NOS3,PLA2G1B,PPARG,RXRA
12_Member	GO Molecular Functions	GO:0010181	FMN binding	-4.83267	-2.9128	3/15	4842,4843,4846	NOS1,NOS2,NOS3
12_Member	GO Molecular Functions	GO:0097110	scaffold protein binding	-4.18945	-2.37378	4/66	841,3320,4842,4846	CASP8,HSP90AA1,NOS1,NOS3
12_Member	GO Molecular Functions	GO:0043177	organic acid binding	-4.06119	-2.25696	5/137	4842,4843,4846,5468,6256	NOS1,NOS2,NOS3,PPARG,RXRA
12_Member	GO Molecular Functions	GO:0050660	flavin adenine dinucleotide binding	-3.72234	-1.98101	4/87	4842,4843,4846,50507	NOS1,NOS2,NOS3,NOX4
12_Member	GO Molecular Functions	GO:0016709	oxidoreductase activity, acting on paired donors, with incorporation or reduction of molecular oxygen, NAD(P)H as one donor, and incorporation of one atom of oxygen	-3.52152	-1.81106	3/40	4842,4843,4846	NOS1,NOS2,NOS3
12_Member	GO Molecular Functions	GO:0016705	oxidoreductase activity, acting on paired donors, with incorporation or reduction of molecular oxygen	-3.51952	-1.81106	5/179	1545,4842,4843,4846,5743	CYP1B1,NOS1,NOS2,NOS3,PTGS2
12_Member	GO Molecular Functions	GO:0004497	monooxygenase activity	-3.42556	-1.73484	4/104	1545,4842,4843,4846	CYP1B1,NOS1,NOS2,NOS3
12_Member	GO Molecular Functions	GO:0016597	amino acid binding	-3.13605	-1.47875	3/54	4842,4843,4846	NOS1,NOS2,NOS3
12_Member	GO Molecular Functions	GO:0005516	calmodulin binding	-2.38015	-0.782843	4/200	207,4842,4843,4846	AKT1,NOS1,NOS2,NOS3
13_Summary	GO Molecular Functions	GO:0044389	ubiquitin-like protein ligase binding	-7.04215	-4.82854	10/318	596,841,1956,2932,3091,3309,3312,3320,6772,11200,5315,5770,5781,2081,7015	BCL2,CASP8,EGFR,GSK3B,HIF1A,HSPA5,HSPA8,HSP90AA1,STAT1,CHEK2,PKM,PTPN1,PTPN11,ERN1,TERT
13_Member	GO Molecular Functions	GO:0044389	ubiquitin-like protein ligase binding	-7.04215	-4.82854	10/318	596,841,1956,2932,3091,3309,3312,3320,6772,11200	BCL2,CASP8,EGFR,GSK3B,HIF1A,HSPA5,HSPA8,HSP90AA1,STAT1,CHEK2
13_Member	GO Molecular Functions	GO:0031625	ubiquitin protein ligase binding	-6.2254	-4.09097	9/299	596,841,1956,2932,3091,3309,3312,3320,11200	BCL2,CASP8,EGFR,GSK3B,HIF1A,HSPA5,HSPA8,HSP90AA1,CHEK2
13_Member	GO Molecular Functions	GO:0023026	MHC class II protein complex binding	-4.03685	-2.23822	3/27	3312,3320,5315	HSPA8,HSP90AA1,PKM
13_Member	GO Molecular Functions	GO:0045296	cadherin binding	-3.95944	-2.17181	7/333	1956,3309,3312,5315,5770,5781,6772	EGFR,HSPA5,HSPA8,PKM,PTPN1,PTPN11,STAT1
13_Member	GO Molecular Functions	GO:0023023	MHC protein complex binding	-3.65849	-1.92201	3/36	3312,3320,5315	HSPA8,HSP90AA1,PKM
13_Member	GO Molecular Functions	GO:0140662	ATP-dependent protein folding chaperone	-3.48954	-1.78559	3/41	3309,3312,3320	HSPA5,HSPA8,HSP90AA1
13_Member	GO Molecular Functions	GO:0051082	unfolded protein binding	-3.13737	-1.47875	4/124	2081,3309,3312,3320	ERN1,HSPA5,HSPA8,HSP90AA1
13_Member	GO Molecular Functions	GO:0044183	protein folding chaperone	-2.84486	-1.21483	3/68	3309,3312,3320	HSPA5,HSPA8,HSP90AA1
13_Member	GO Molecular Functions	GO:0050839	cell adhesion molecule binding	-2.63517	-1.02722	7/558	1956,3309,3312,5315,5770,5781,6772	EGFR,HSPA5,HSPA8,PKM,PTPN1,PTPN11,STAT1
13_Member	GO Molecular Functions	GO:0051087	chaperone binding	-2.3095	-0.719144	3/105	3309,3312,7015	HSPA5,HSPA8,TERT
14_Summary	GO Molecular Functions	GO:0019213	deacetylase activity	-6.88288	-4.69176	5/37	1066,3065,8824,22933,55869,142,3091,3320,5468,7015	CES1,HDAC1,CES2,SIRT2,HDAC8,PARP1,HIF1A,HSP90AA1,PPARG,TERT
14_Member	GO Molecular Functions	GO:0019213	deacetylase activity	-6.88288	-4.69176	5/37	1066,3065,8824,22933,55869	CES1,HDAC1,CES2,SIRT2,HDAC8
14_Member	GO Molecular Functions	GO:0004407	histone deacetylase activity	-4.43891	-2.57425	3/20	3065,22933,55869	HDAC1,SIRT2,HDAC8
14_Member	GO Molecular Functions	GO:0033558	protein lysine deacetylase activity	-4.37298	-2.51477	3/21	3065,22933,55869	HDAC1,SIRT2,HDAC8
14_Member	GO Molecular Functions	GO:0042826	histone deacetylase binding	-4.20103	-2.37954	5/128	142,3065,3091,3320,22933	PARP1,HDAC1,HIF1A,HSP90AA1,SIRT2
14_Member	GO Molecular Functions	GO:0070888	E-box binding	-3.26009	-1.59055	3/49	3065,3091,5468	HDAC1,HIF1A,PPARG
14_Member	GO Molecular Functions	GO:0016811	hydrolase activity, acting on carbon-nitrogen (but not peptide) bonds, in linear amides	-2.80857	-1.18972	3/70	3065,22933,55869	HDAC1,SIRT2,HDAC8
14_Member	GO Molecular Functions	GO:0047485	protein N-terminus binding	-2.29804	-0.711121	3/106	142,3065,7015	PARP1,HDAC1,TERT
14_Member	GO Molecular Functions	GO:0016810	hydrolase activity, acting on carbon-nitrogen (but not peptide) bonds	-2.07243	-0.498974	3/128	3065,22933,55869	HDAC1,SIRT2,HDAC8
15_Summary	GO Molecular Functions	GO:0016803	ether hydrolase activity	-5.56025	-3.54162	3/9	239,2052,2053	ALOX12,EPHX1,EPHX2
15_Member	GO Molecular Functions	GO:0016803	ether hydrolase activity	-5.56025	-3.54162	3/9	239,2052,2053	ALOX12,EPHX1,EPHX2
15_Member	GO Molecular Functions	GO:0016801	hydrolase activity, acting on ether bonds	-5.40638	-3.42322	3/10	239,2052,2053	ALOX12,EPHX1,EPHX2
16_Summary	GO Molecular Functions	GO:0051059	NF-kappaB binding	-5.51158	-3.50209	4/31	328,2033,2932,3065,367,2099,5300,3320,3091,6774,142	APEX1,EP300,GSK3B,HDAC1,AR,ESR1,PIN1,HSP90AA1,HIF1A,STAT3,PARP1
16_Member	GO Molecular Functions	GO:0051059	NF-kappaB binding	-5.51158	-3.50209	4/31	328,2033,2932,3065	APEX1,EP300,GSK3B,HDAC1
16_Member	GO Molecular Functions	GO:0008013	beta-catenin binding	-5.01037	-3.07552	5/87	367,2033,2099,2932,5300	AR,EP300,ESR1,GSK3B,PIN1
16_Member	GO Molecular Functions	GO:0048156	tau protein binding	-4.93103	-3.00373	4/43	2033,2932,3320,5300	EP300,GSK3B,HSP90AA1,PIN1
16_Member	GO Molecular Functions	GO:0002039	p53 binding	-4.16379	-2.35388	4/67	2033,2932,3065,3091	EP300,GSK3B,HDAC1,HIF1A
16_Member	GO Molecular Functions	GO:0031490	chromatin DNA binding	-3.21818	-1.55276	4/118	328,2033,3065,6774	APEX1,EP300,HDAC1,STAT3
16_Member	GO Molecular Functions	GO:0003684	damaged DNA binding	-2.79084	-1.17566	3/71	142,328,2033	PARP1,APEX1,EP300
17_Summary	GO Molecular Functions	GO:0031072	heat shock protein binding	-5.48162	-3.48109	6/124	983,2081,3091,3309,3312,55869	CDK1,ERN1,HIF1A,HSPA5,HSPA8,HDAC8
17_Member	GO Molecular Functions	GO:0031072	heat shock protein binding	-5.48162	-3.48109	6/124	983,2081,3091,3309,3312,55869	CDK1,ERN1,HIF1A,HSPA5,HSPA8,HDAC8
17_Member	GO Molecular Functions	GO:0051879	Hsp90 protein binding	-3.42799	-1.73484	3/43	2081,3091,55869	ERN1,HIF1A,HDAC8
17_Member	GO Molecular Functions	GO:0030544	Hsp70 protein binding	-3.34114	-1.66744	3/46	983,2081,55869	CDK1,ERN1,HDAC8
18_Summary	GO Molecular Functions	GO:0004713	protein tyrosine kinase activity	-5.21325	-3.23853	6/138	1956,3480,3643,4233,5315,5580,3486,367,6462,5468,6198,6256	EGFR,IGF1R,INSR,MET,PKM,PRKCD,IGFBP3,AR,SHBG,PPARG,RPS6KB1,RXRA
18_Member	GO Molecular Functions	GO:0004713	protein tyrosine kinase activity	-5.21325	-3.23853	6/138	1956,3480,3643,4233,5315,5580	EGFR,IGF1R,INSR,MET,PKM,PRKCD
18_Member	GO Molecular Functions	GO:0031994	insulin-like growth factor I binding	-5.03227	-3.0819	3/13	3480,3486,3643	IGF1R,IGFBP3,INSR
18_Member	GO Molecular Functions	GO:0043560	insulin receptor substrate binding	-5.03227	-3.0819	3/13	3480,3643,5580	IGF1R,INSR,PRKCD
18_Member	GO Molecular Functions	GO:0042562	hormone binding	-5.01037	-3.07552	5/87	367,1956,3480,3643,6462	AR,EGFR,IGF1R,INSR,SHBG
18_Member	GO Molecular Functions	GO:0005520	insulin-like growth factor binding	-4.50846	-2.61923	3/19	3480,3486,3643	IGF1R,IGFBP3,INSR
18_Member	GO Molecular Functions	GO:0004714	transmembrane receptor protein tyrosine kinase activity	-4.35265	-2.50635	4/60	1956,3480,3643,4233	EGFR,IGF1R,INSR,MET
18_Member	GO Molecular Functions	GO:0019199	transmembrane receptor protein kinase activity	-3.88442	-2.11797	4/79	1956,3480,3643,4233	EGFR,IGF1R,INSR,MET
18_Member	GO Molecular Functions	GO:0019838	growth factor binding	-3.03605	-1.39065	4/132	1956,3480,3486,3643	EGFR,IGF1R,IGFBP3,INSR
18_Member	GO Molecular Functions	GO:0042277	peptide binding	-2.34651	-0.75269	5/330	3480,3643,5468,6198,6256	IGF1R,INSR,PPARG,RPS6KB1,RXRA
19_Summary	GO Molecular Functions	GO:0004698	calcium-dependent protein kinase C activity	-4.74352	-2.83095	3/16	5580,5581,5588	PRKCD,PRKCE,PRKCQ
19_Member	GO Molecular Functions	GO:0004698	calcium-dependent protein kinase C activity	-4.74352	-2.83095	3/16	5580,5581,5588	PRKCD,PRKCE,PRKCQ
19_Member	GO Molecular Functions	GO:0004697	protein kinase C activity	-4.66023	-2.76189	3/17	5580,5581,5588	PRKCD,PRKCE,PRKCQ
19_Member	GO Molecular Functions	GO:0009931	calcium-dependent protein serine/threonine kinase activity	-4.31034	-2.47694	3/22	5580,5581,5588	PRKCD,PRKCE,PRKCQ
19_Member	GO Molecular Functions	GO:0010857	calcium-dependent protein kinase activity	-4.25067	-2.42326	3/23	5580,5581,5588	PRKCD,PRKCE,PRKCQ
20_Summary	GO Molecular Functions	GO:1990782	protein tyrosine kinase binding	-4.35198	-2.50635	5/119	3320,5770,5781,7532,50507,3480,249,328,760,1066,2053,2081,5319,8824	HSP90AA1,PTPN1,PTPN11,YWHAG,NOX4,IGF1R,ALPL,APEX1,CA2,CES1,EPHX2,ERN1,PLA2G1B,CES2
20_Member	GO Molecular Functions	GO:1990782	protein tyrosine kinase binding	-4.35198	-2.50635	5/119	3320,5770,5781,7532,50507	HSP90AA1,PTPN1,PTPN11,YWHAG,NOX4
20_Member	GO Molecular Functions	GO:0005158	insulin receptor binding	-4.31034	-2.47694	3/22	3480,5770,5781	IGF1R,PTPN1,PTPN11
20_Member	GO Molecular Functions	GO:0016788	hydrolase activity, acting on ester bonds	-3.7563	-2.01006	10/755	249,328,760,1066,2053,2081,5319,5770,5781,8824	ALPL,APEX1,CA2,CES1,EPHX2,ERN1,PLA2G1B,PTPN1,PTPN11,CES2
20_Member	GO Molecular Functions	GO:0030971	receptor tyrosine kinase binding	-2.68978	-1.07824	3/77	5770,5781,7532	PTPN1,PTPN11,YWHAG
20_Member	GO Molecular Functions	GO:0042578	phosphoric ester hydrolase activity	-2.16472	-0.584586	5/365	249,328,2053,5770,5781	ALPL,APEX1,EPHX2,PTPN1,PTPN11
