# Supplementary material for: Ultra-High-Performance Liquid Chromatography–Tandem Mass Spectrometry and Network Pharmacology Reveal the Mechanisms of Rhodiola crenulata in Improving Non-Alcoholic Fatty Liver Disease
Source: Curr Issues Mol Biol. 2025 May 1;47(5):324. doi: 10.3390/cimb47050324 (PMC12110739; doi:10.3390/cimb47050324)
Supplement: Supplementary file 1 [file cimb-47-00324-s001.zip › metascape_result-KEGG.xlsx]

## Sheet: Annotation
MyList	Gene ID	Type	Tax ID	Homologene Gene ID	Homologene Gene Tax ID	hsa05200 Pathways in cancer	hsa05417 Lipid and atherosclerosis	hsa04933 AGE-RAGE signaling pathway in	hsa04066 HIF-1 signaling pathway	hsa05205 Proteoglycans in cancer	hsa04931 Insulin resistance	hsa05208 Chemical carcinogenesis - reac	hsa04919 Thyroid hormone signaling path	hsa05131 Shigellosis	hsa05202 Transcriptional misregulation	hsa04115 p53 signaling pathway	hsa04371 Apelin signaling pathway	hsa05203 Viral carcinogenesis	hsa04213 Longevity regulating pathway -	hsa04659 Th17 cell differentiation	hsa04728 Dopaminergic synapse	hsa04218 Cellular senescence	hsa04064 NF-kappa B signaling pathway	hsa04020 Calcium signaling pathway	hsa04726 Serotonergic synapse
AKT1	207	symbol	H. sapiens	207	H. sapiens	1	1	1	1	1	1	1	1	1	0	1	1	0	1	0	1	1	0	0	0
TNF	7124	symbol	H. sapiens	7124	H. sapiens	0	1	1	0	1	1	0	1	1	0	0	1	0	0	1	0	0	1	0	0
CASP3	836	symbol	H. sapiens	836	H. sapiens	1	1	1	0	1	0	0	0	0	0	1	0	1	0	0	0	0	0	0	1
VEGFA	7422	symbol	H. sapiens	7422	H. sapiens	1	1	1	1	1	0	1	1	0	0	0	1	0	0	0	0	0	0	1	0
STAT3	6774	symbol	H. sapiens	6774	H. sapiens	1	1	1	1	1	1	1	0	0	0	0	0	1	0	1	0	0	0	0	0
HSP90AA1	3320	symbol	H. sapiens	3320	H. sapiens	1	1	1	0	1	0	1	0	0	0	0	0	0	0	1	0	1	0	0	0
EGFR	1956	symbol	H. sapiens	1956	H. sapiens	1	1	0	1	1	0	1	1	1	0	0	0	0	0	1	1	0	0	1	0
PPARG	5468	symbol	H. sapiens	5468	H. sapiens	1	1	0	0	0	0	0	0	0	1	0	0	1	1	0	0	0	0	0	0
HIF1A	3091	symbol	H. sapiens	3091	H. sapiens	1	1	0	1	1	0	1	1	0	0	0	0	0	0	1	0	0	0	0	0
ESR1	2099	symbol	H. sapiens	2099	H. sapiens	1	1	0	0	1	0	1	1	0	0	0	0	0	0	0	0	0	0	0	0
PTGS2	5743	symbol	H. sapiens	5743	H. sapiens	1	1	0	0	0	0	0	0	0	0	1	1	0	1	0	0	0	1	0	1
MMP9	4318	symbol	H. sapiens	4318	H. sapiens	1	1	1	0	1	0	0	0	0	1	0	0	0	0	0	0	0	0	0	0
EP300	2033	symbol	H. sapiens	2033	H. sapiens	1	1	0	1	1	0	0	1	0	0	0	0	1	0	0	1	0	0	0	0
CASP8	841	symbol	H. sapiens	841	H. sapiens	1	1	0	0	0	0	0	0	0	0	1	0	1	0	1	0	0	0	0	0
NOS3	4846	symbol	H. sapiens	4846	H. sapiens	0	1	1	1	1	1	0	0	0	0	0	1	0	0	0	0	0	0	1	0
GSK3B	2932	symbol	H. sapiens	2932	H. sapiens	1	1	1	0	1	1	0	1	1	0	0	0	1	0	0	1	0	0	0	0
MMP2	4313	symbol	H. sapiens	4313	H. sapiens	1	0	1	0	1	0	0	0	0	0	0	0	0	0	0	0	0	0	0	0
HSPA5	3309	symbol	H. sapiens	3309	H. sapiens	0	1	0	0	0	0	0	0	0	0	0	0	0	0	0	0	0	0	0	0
MAPK14	1432	symbol	H. sapiens	1432	H. sapiens	0	1	1	0	1	0	1	0	1	0	0	1	0	0	1	1	1	0	0	0
HDAC1	3065	symbol	H. sapiens	3065	H. sapiens	1	1	0	0	0	0	0	1	0	1	0	0	1	1	0	1	0	0	0	0
APP	351	symbol	H. sapiens	351	H. sapiens	0	1	0	0	0	0	0	0	0	0	0	0	0	0	0	0	0	0	0	1
AR	367	symbol	H. sapiens	367	H. sapiens	1	0	0	0	0	0	1	0	0	0	0	0	0	0	0	0	1	0	0	0
RPS6KB1	6198	symbol	H. sapiens	6198	H. sapiens	1	1	0	1	1	1	1	0	1	0	0	1	0	1	0	0	0	0	0	0
IGF1R	3480	symbol	H. sapiens	3480	H. sapiens	1	1	0	1	1	0	0	0	0	1	0	0	0	1	0	0	1	0	0	0
SERPINE1	5054	symbol	H. sapiens	5054	H. sapiens	0	1	1	1	0	0	0	0	0	0	1	1	0	0	0	0	1	0	0	0
PARP1	142	symbol	H. sapiens	142	H. sapiens	0	1	1	0	0	0	0	0	0	0	0	0	0	0	1	0	0	1	0	0
CDK1	983	symbol	H. sapiens	983	H. sapiens	0	1	0	0	0	0	0	0	0	0	1	0	1	0	0	1	1	0	0	0
ACE	1636	symbol	H. sapiens	1636	H. sapiens	0	1	1	0	0	0	0	0	0	0	0	0	0	0	1	0	0	0	0	0
STAT1	6772	symbol	H. sapiens	6772	H. sapiens	1	1	1	0	1	0	0	1	0	0	0	0	0	0	1	0	0	0	0	0
RAF1	5894	symbol	H. sapiens	5894	H. sapiens	1	1	0	0	1	0	1	1	1	0	0	1	0	0	0	1	1	0	0	1
PTPN1	5770	symbol	H. sapiens	5770	H. sapiens	0	0	0	1	1	1	1	0	0	0	0	0	0	0	0	0	0	0	0	0
NFE2L2	4780	symbol	H. sapiens	4780	H. sapiens	1	1	1	0	1	0	1	0	0	0	0	0	0	0	0	0	0	0	0	0
MPO	4353	symbol	H. sapiens	4353	H. sapiens	0	1	0	0	1	0	0	0	0	1	0	0	0	0	0	0	0	0	0	0
IGFBP3	3486	symbol	H. sapiens	3486	H. sapiens	0	1	0	0	0	0	0	0	0	1	1	0	0	0	0	0	1	0	0	0
CTSB	1508	symbol	H. sapiens	1508	H. sapiens	0	1	0	0	1	0	0	0	0	0	0	0	0	0	1	0	0	0	0	0
PRKCD	5580	symbol	H. sapiens	5580	H. sapiens	0	1	1	0	1	1	1	0	1	0	0	1	0	0	1	0	0	0	0	0
TERT	7015	symbol	H. sapiens	7015	H. sapiens	1	1	0	0	1	0	0	1	0	0	0	0	0	0	0	0	0	0	0	0
SLC2A1	6513	symbol	H. sapiens	6513	H. sapiens	1	0	1	1	0	1	0	1	0	0	0	0	0	0	0	0	0	0	0	0
MMP1	4312	symbol	H. sapiens	4312	H. sapiens	1	1	0	0	1	0	0	0	0	0	0	0	0	0	1	0	0	0	0	0
PLAU	5328	symbol	H. sapiens	5328	H. sapiens	1	0	0	0	1	0	0	0	0	1	0	0	0	0	0	0	0	1	0	0
MET	4233	symbol	H. sapiens	4233	H. sapiens	1	0	0	1	1	0	1	1	0	1	0	0	0	0	0	0	0	0	1	0
MMP7	4316	symbol	H. sapiens	4316	H. sapiens	0	0	0	0	0	0	0	1	0	0	0	0	0	0	0	0	0	0	0	0
NOS2	4843	symbol	H. sapiens	4843	H. sapiens	1	1	0	1	1	0	0	0	0	0	1	1	0	0	0	0	0	0	1	0
PTPN11	5781	symbol	H. sapiens	5781	H. sapiens	0	1	0	0	1	1	1	1	0	0	0	0	0	0	0	0	0	0	0	0
DNMT1	1786	symbol	H. sapiens	1786	H. sapiens	1	0	0	0	0	0	0	0	0	0	0	0	0	0	0	0	0	0	0	0
HSPA8	3312	symbol	H. sapiens	3312	H. sapiens	0	1	0	0	1	0	0	0	0	0	0	0	0	1	0	0	0	0	0	0
CHEK2	11200	symbol	H. sapiens	11200	H. sapiens	0	0	0	0	0	0	0	1	0	0	1	0	1	0	0	0	1	0	0	0
PRKDC	5591	symbol	H. sapiens	5591	H. sapiens	0	0	0	0	0	0	0	0	0	0	0	0	1	0	0	0	0	0	0	0
NOX4	50507	symbol	H. sapiens	50507	H. sapiens	0	1	1	0	0	0	1	0	0	0	0	0	0	0	0	0	0	0	0	0
F2	2147	symbol	H. sapiens	2147	H. sapiens	1	1	0	0	0	0	0	0	0	0	0	1	0	0	1	1	0	0	0	0
SIRT2	22933	symbol	H. sapiens	22933	H. sapiens	0	0	0	0	0	0	0	0	0	0	0	0	0	0	0	0	0	0	0	0
CASP7	840	symbol	H. sapiens	840	H. sapiens	1	1	0	0	0	0	0	0	0	0	0	0	0	0	0	0	0	0	0	0
MMP13	4322	symbol	H. sapiens	4322	H. sapiens	0	1	0	0	1	0	0	0	0	0	0	0	0	0	0	0	0	0	0	0
PKM	5315	symbol	H. sapiens	5315	H. sapiens	0	1	0	0	0	0	0	1	1	0	0	0	1	0	0	0	0	0	0	0
ELAVL1	1994	symbol	H. sapiens	1994	H. sapiens	0	1	0	0	0	0	0	0	0	0	0	0	0	1	0	0	0	0	0	0
F3	2152	symbol	H. sapiens	2152	H. sapiens	0	0	1	0	0	0	0	0	0	0	0	0	0	0	0	0	0	0	0	0
INSR	3643	symbol	H. sapiens	3643	H. sapiens	0	1	1	1	1	1	0	0	1	0	0	1	0	1	0	0	0	0	0	0
BCL2	596	symbol	H. sapiens	596	H. sapiens	1	1	1	1	1	0	1	0	1	0	1	1	0	0	1	0	0	1	0	0
LGALS3	3958	symbol	H. sapiens	3958	H. sapiens	0	0	0	0	0	0	0	0	0	0	0	0	0	0	0	0	0	0	0	0
DPP4	1803	symbol	H. sapiens	1803	H. sapiens	0	0	0	0	0	0	0	0	0	0	0	0	0	0	0	0	0	0	0	0
CASP2	835	symbol	H. sapiens	835	H. sapiens	0	1	0	0	0	0	0	0	0	0	0	0	0	0	0	0	0	0	0	0
RXRA	6256	symbol	H. sapiens	6256	H. sapiens	1	1	0	0	1	1	1	1	0	1	1	0	0	0	1	0	0	0	0	0
APEX1	328	symbol	H. sapiens	328	H. sapiens	0	0	0	0	0	0	0	0	0	0	0	0	0	0	0	0	0	0	0	0
TLR9	54106	symbol	H. sapiens	54106	H. sapiens	0	1	0	0	1	0	0	0	0	0	0	0	0	0	0	0	0	0	0	0
CNR1	1268	symbol	H. sapiens	1268	H. sapiens	0	0	0	0	1	0	0	0	0	0	0	0	0	0	0	1	0	0	0	0
GSTP1	2950	symbol	H. sapiens	2950	H. sapiens	1	0	1	0	1	0	0	0	0	0	1	0	0	0	0	0	0	0	0	0
ELANE	1991	symbol	H. sapiens	1991	H. sapiens	0	1	0	0	0	0	0	0	0	1	0	0	0	0	0	0	0	0	0	0
NOS1	4842	symbol	H. sapiens	4842	H. sapiens	0	1	0	0	1	0	0	0	0	0	0	1	0	0	0	0	0	0	1	0
PIN1	5300	symbol	H. sapiens	5300	H. sapiens	0	1	0	0	0	0	0	0	0	0	0	0	0	0	0	0	0	0	0	0
YWHAG	7532	symbol	H. sapiens	7532	H. sapiens	0	1	0	0	1	0	0	0	0	0	0	0	1	0	0	0	1	0	0	0
ERN1	2081	symbol	H. sapiens	2081	H. sapiens	0	1	0	0	1	0	0	0	0	0	0	0	1	0	0	0	0	0	0	0
PRKCE	5581	symbol	H. sapiens	5581	H. sapiens	1	0	1	0	0	1	0	0	1	0	0	1	0	0	0	0	0	0	0	0
HMGCR	3156	symbol	H. sapiens	3156	H. sapiens	0	0	0	0	0	0	0	0	0	0	0	0	0	1	0	0	0	0	0	0
PLA2G1B	5319	symbol	H. sapiens	5319	H. sapiens	0	0	0	0	1	0	0	0	1	0	0	0	0	0	0	0	0	0	0	1
CYP1B1	1545	symbol	H. sapiens	1545	H. sapiens	1	0	0	0	0	0	1	0	0	0	0	0	0	1	0	0	0	0	0	0
HK1	3098	symbol	H. sapiens	3098	H. sapiens	0	0	0	1	1	0	0	1	1	0	0	0	0	0	0	0	0	0	0	0
DRD2	1813	symbol	H. sapiens	1813	H. sapiens	0	0	0	0	1	0	0	0	0	0	0	0	0	0	0	1	0	0	0	0
SI	6476	symbol	H. sapiens	6476	H. sapiens	0	0	0	0	0	0	0	0	0	0	0	0	0	0	0	0	0	0	0	0
MGAM	8972	symbol	H. sapiens	8972	H. sapiens	0	0	0	0	0	0	0	0	0	0	0	0	0	0	0	0	0	0	0	0
PRKCQ	5588	symbol	H. sapiens	5588	H. sapiens	0	1	0	0	1	1	0	0	1	0	0	0	0	0	1	0	0	1	0	0
CASP6	839	symbol	H. sapiens	839	H. sapiens	0	1	0	0	0	0	0	0	0	0	0	0	0	0	0	0	0	0	0	0
SHBG	6462	symbol	H. sapiens	6462	H. sapiens	0	0	0	0	0	0	0	0	0	0	0	0	0	0	0	0	0	0	0	0
HDAC8	55869	symbol	H. sapiens	55869	H. sapiens	0	1	0	0	0	0	0	0	0	0	0	0	1	0	0	1	0	0	0	0
CES1	1066	symbol	H. sapiens	1066	H. sapiens	0	0	0	0	0	0	0	0	0	0	0	0	0	0	0	0	0	0	0	0
DRD3	1814	symbol	H. sapiens	1814	H. sapiens	0	0	0	0	0	0	0	0	0	0	0	0	0	0	0	1	0	0	0	0
EPHX1	2052	symbol	H. sapiens	2052	H. sapiens	0	0	0	0	0	0	1	0	0	0	0	0	0	0	0	0	0	0	0	0
ALPL	249	symbol	H. sapiens	249	H. sapiens	0	0	0	0	0	0	0	0	0	0	0	0	0	0	0	0	0	0	0	0
DGAT1	8694	symbol	H. sapiens	8694	H. sapiens	0	0	0	0	0	0	0	0	0	0	0	0	0	0	0	0	0	0	0	0
DRD4	1815	symbol	H. sapiens	1815	H. sapiens	0	0	0	0	0	0	0	0	0	0	0	0	0	0	0	1	0	0	0	0
HTR2A	3356	symbol	H. sapiens	3356	H. sapiens	0	0	0	0	0	0	0	0	1	0	0	0	0	0	0	1	0	0	1	1
CNR2	1269	symbol	H. sapiens	1269	H. sapiens	0	0	0	0	0	0	0	0	0	0	0	0	0	0	0	1	0	0	0	0
HSD11B1	3290	symbol	H. sapiens	3290	H. sapiens	0	0	0	0	0	0	0	0	0	0	0	0	0	0	0	0	0	0	0	0
ALOX12	239	symbol	H. sapiens	239	H. sapiens	0	0	0	0	0	0	0	0	1	0	0	0	0	0	0	0	0	0	0	1
CA2	760	symbol	H. sapiens	760	H. sapiens	0	0	0	0	0	0	0	0	0	0	0	0	0	0	0	0	0	0	0	0
DRD1	1812	symbol	H. sapiens	1812	H. sapiens	0	0	0	0	0	0	0	0	0	0	0	0	0	0	0	1	0	0	1	0
EPHX2	2053	symbol	H. sapiens	2053	H. sapiens	0	0	0	0	0	0	1	0	0	0	0	0	0	0	0	0	0	0	0	1
AKR1B10	57016	symbol	H. sapiens	57016	H. sapiens	0	0	0	0	0	0	0	0	0	0	0	0	0	0	0	0	0	0	0	0
CES2	8824	symbol	H. sapiens	8824	H. sapiens	0	0	0	0	0	0	0	0	0	0	0	0	0	0	0	0	0	0	0	0

## Sheet: Enrichment
GroupID	Category	Term	Description	LogP	Log(q-value)	InTerm_InList	Genes	Symbols
1_Summary	KEGG Pathway	hsa05200	Pathways in cancer	-31.1956	-28.6565	32/531	207,367,596,836,840,841,1956,2033,2099,2147,2932,2950,3065,3091,3320,3480,4233,4312,4313,4318,4780,4843,5468,5743,5894,6198,6256,6513,6772,6774,7015,7422,5328,1545,1786,5581	AKT1,AR,BCL2,CASP3,CASP7,CASP8,EGFR,EP300,ESR1,F2,GSK3B,GSTP1,HDAC1,HIF1A,HSP90AA1,IGF1R,MET,MMP1,MMP2,MMP9,NFE2L2,NOS2,PPARG,PTGS2,RAF1,RPS6KB1,RXRA,SLC2A1,STAT1,STAT3,TERT,VEGFA,PLAU,CYP1B1,DNMT1,PRKCE
1_Member	KEGG Pathway	hsa05200	Pathways in cancer	-31.1956	-28.6565	32/531	207,367,596,836,840,841,1956,2033,2099,2147,2932,2950,3065,3091,3320,3480,4233,4312,4313,4318,4780,4843,5468,5743,5894,6198,6256,6513,6772,6774,7015,7422	AKT1,AR,BCL2,CASP3,CASP7,CASP8,EGFR,EP300,ESR1,F2,GSK3B,GSTP1,HDAC1,HIF1A,HSP90AA1,IGF1R,MET,MMP1,MMP2,MMP9,NFE2L2,NOS2,PPARG,PTGS2,RAF1,RPS6KB1,RXRA,SLC2A1,STAT1,STAT3,TERT,VEGFA
1_Member	KEGG Pathway	hsa05215	Prostate cancer	-15.4081	-13.7141	12/97	207,367,596,1956,2033,2932,2950,3320,3480,4318,5328,5894	AKT1,AR,BCL2,EGFR,EP300,GSK3B,GSTP1,HSP90AA1,IGF1R,MMP9,PLAU,RAF1
1_Member	KEGG Pathway	hsa05206	MicroRNAs in cancer	-13.0412	-11.6483	15/310	596,836,1545,1786,1956,2033,3065,4233,4318,5328,5581,5743,5894,6774,7422	BCL2,CASP3,CYP1B1,DNMT1,EGFR,EP300,HDAC1,MET,MMP9,PLAU,PRKCE,PTGS2,RAF1,STAT3,VEGFA
2_Summary	KEGG Pathway	hsa05417	Lipid and atherosclerosis	-23.0109	-20.7728	20/215	207,596,836,839,840,841,1432,2081,2932,3309,3312,3320,4312,4318,4780,4846,5468,6256,6774,7124,1994,4322,5743,142,835,1508,5894,1956,2033,3065,5315,6198,6772,7015,7422,3091,3643,4843,7532,54106,351,4842,50507,5580,5781,1636,5054,2099,3486,983,5588,1991,4353,55869,2147,3480,5300	AKT1,BCL2,CASP3,CASP6,CASP7,CASP8,MAPK14,ERN1,GSK3B,HSPA5,HSPA8,HSP90AA1,MMP1,MMP9,NFE2L2,NOS3,PPARG,RXRA,STAT3,TNF,ELAVL1,MMP13,PTGS2,PARP1,CASP2,CTSB,RAF1,EGFR,EP300,HDAC1,PKM,RPS6KB1,STAT1,TERT,VEGFA,HIF1A,INSR,NOS2,YWHAG,TLR9,APP,NOS1,NOX4,PRKCD,PTPN11,ACE,SERPINE1,ESR1,IGFBP3,CDK1,PRKCQ,ELANE,MPO,HDAC8,F2,IGF1R,PIN1
2_Member	KEGG Pathway	hsa05417	Lipid and atherosclerosis	-23.0109	-20.7728	20/215	207,596,836,839,840,841,1432,2081,2932,3309,3312,3320,4312,4318,4780,4846,5468,6256,6774,7124	AKT1,BCL2,CASP3,CASP6,CASP7,CASP8,MAPK14,ERN1,GSK3B,HSPA5,HSPA8,HSP90AA1,MMP1,MMP9,NFE2L2,NOS3,PPARG,RXRA,STAT3,TNF
2_Member	KEGG Pathway	hsa04657	IL-17 signaling pathway	-13.8802	-12.4202	11/94	836,841,1432,1994,2932,3320,4312,4318,4322,5743,7124	CASP3,CASP8,MAPK14,ELAVL1,GSK3B,HSP90AA1,MMP1,MMP9,MMP13,PTGS2,TNF
2_Member	KEGG Pathway	hsa04210	Apoptosis	-13.6006	-12.1755	12/136	142,207,596,835,836,839,840,841,1508,2081,5894,7124	PARP1,AKT1,BCL2,CASP2,CASP3,CASP6,CASP7,CASP8,CTSB,ERN1,RAF1,TNF
2_Member	KEGG Pathway	hsa05165	Human papillomavirus infection	-12.6283	-11.2933	15/331	207,836,841,1956,2033,2932,3065,5315,5743,5894,6198,6772,7015,7124,7422	AKT1,CASP3,CASP8,EGFR,EP300,GSK3B,HDAC1,PKM,PTGS2,RAF1,RPS6KB1,STAT1,TERT,TNF,VEGFA
2_Member	KEGG Pathway	hsa05167	Kaposi sarcoma-associated herpesvirus infection	-11.7498	-10.5118	12/194	207,836,841,1432,2033,2932,3091,5743,5894,6772,6774,7422	AKT1,CASP3,CASP8,MAPK14,EP300,GSK3B,HIF1A,PTGS2,RAF1,STAT1,STAT3,VEGFA
2_Member	KEGG Pathway	hsa04932	Non-alcoholic fatty liver disease	-11.4548	-10.2572	11/155	207,836,840,841,1432,2081,2932,3643,5468,6256,7124	AKT1,CASP3,CASP7,CASP8,MAPK14,ERN1,GSK3B,INSR,PPARG,RXRA,TNF
2_Member	KEGG Pathway	hsa05145	Toxoplasmosis	-11.4538	-10.2572	10/112	207,596,836,841,1432,3312,4843,6772,6774,7124	AKT1,BCL2,CASP3,CASP8,MAPK14,HSPA8,NOS2,STAT1,STAT3,TNF
2_Member	KEGG Pathway	hsa05160	Hepatitis C	-11.3938	-10.2164	11/157	207,836,841,1956,2932,5894,6256,6772,6774,7124,7532	AKT1,CASP3,CASP8,EGFR,GSK3B,RAF1,RXRA,STAT1,STAT3,TNF,YWHAG
2_Member	KEGG Pathway	hsa05161	Hepatitis B	-11.2449	-10.086	11/162	207,596,836,841,1432,2033,4318,5894,6772,6774,7124	AKT1,BCL2,CASP3,CASP8,MAPK14,EP300,MMP9,RAF1,STAT1,STAT3,TNF
2_Member	KEGG Pathway	hsa05163	Human cytomegalovirus infection	-10.9917	-9.88398	12/225	207,836,841,1432,1956,2932,5743,5894,6198,6774,7124,7422	AKT1,CASP3,CASP8,MAPK14,EGFR,GSK3B,PTGS2,RAF1,RPS6KB1,STAT3,TNF,VEGFA
2_Member	KEGG Pathway	hsa05152	Tuberculosis	-10.7469	-9.65496	11/180	207,596,836,841,1432,2033,4843,5894,6772,7124,54106	AKT1,BCL2,CASP3,CASP8,MAPK14,EP300,NOS2,RAF1,STAT1,TNF,TLR9
2_Member	KEGG Pathway	hsa05010	Alzheimer disease	-10.5423	-9.46559	14/384	207,351,836,840,841,2081,2932,3643,4842,4843,5743,5894,7124,50507	AKT1,APP,CASP3,CASP7,CASP8,ERN1,GSK3B,INSR,NOS1,NOS2,PTGS2,RAF1,TNF,NOX4
2_Member	KEGG Pathway	hsa05022	Pathways of neurodegeneration - multiple diseases	-10.3826	-9.33488	15/476	351,596,836,840,841,1432,2081,2932,3309,4842,4843,5743,5894,7124,50507	APP,BCL2,CASP3,CASP7,CASP8,MAPK14,ERN1,GSK3B,HSPA5,NOS1,NOS2,PTGS2,RAF1,TNF,NOX4
2_Member	KEGG Pathway	hsa04625	C-type lectin receptor signaling pathway	-10.2297	-9.19573	9/104	207,841,1432,5580,5743,5781,5894,6772,7124	AKT1,CASP8,MAPK14,PRKCD,PTGS2,PTPN11,RAF1,STAT1,TNF
2_Member	KEGG Pathway	hsa05162	Measles	-9.0965	-8.14849	9/139	207,596,836,841,2932,3312,6772,6774,54106	AKT1,BCL2,CASP3,CASP8,GSK3B,HSPA8,STAT1,STAT3,TLR9
2_Member	KEGG Pathway	hsa05142	Chagas disease	-8.80103	-7.87474	8/102	207,841,1432,1636,4843,5054,7124,54106	AKT1,CASP8,MAPK14,ACE,NOS2,SERPINE1,TNF,TLR9
2_Member	KEGG Pathway	hsa04917	Prolactin signaling pathway	-8.50679	-7.61117	7/70	207,1432,2099,2932,5894,6772,6774	AKT1,MAPK14,ESR1,GSK3B,RAF1,STAT1,STAT3
2_Member	KEGG Pathway	hsa04668	TNF signaling pathway	-8.47644	-7.60013	8/112	207,836,840,841,1432,4318,5743,7124	AKT1,CASP3,CASP7,CASP8,MAPK14,MMP9,PTGS2,TNF
2_Member	KEGG Pathway	hsa04935	Growth hormone synthesis, secretion and action	-8.2384	-7.39829	8/120	207,1432,2033,2932,3486,5894,6772,6774	AKT1,MAPK14,EP300,GSK3B,IGFBP3,RAF1,STAT1,STAT3
2_Member	KEGG Pathway	hsa05132	Salmonella infection	-8.04211	-7.21904	10/249	207,596,836,840,841,1432,3320,5894,7124,54106	AKT1,BCL2,CASP3,CASP7,CASP8,MAPK14,HSP90AA1,RAF1,TNF,TLR9
2_Member	KEGG Pathway	hsa05169	Epstein-Barr virus infection	-7.67192	-6.88103	9/202	207,596,836,841,1432,3065,6772,6774,7124	AKT1,BCL2,CASP3,CASP8,MAPK14,HDAC1,STAT1,STAT3,TNF
2_Member	KEGG Pathway	hsa05170	Human immunodeficiency virus 1 infection	-7.49086	-6.71521	9/212	207,596,836,841,983,1432,5894,6198,7124	AKT1,BCL2,CASP3,CASP8,CDK1,MAPK14,RAF1,RPS6KB1,TNF
2_Member	KEGG Pathway	hsa04722	Neurotrophin signaling pathway	-6.89339	-6.17386	7/119	207,596,1432,2932,5580,5781,5894	AKT1,BCL2,MAPK14,GSK3B,PRKCD,PTPN11,RAF1
2_Member	KEGG Pathway	hsa04936	Alcoholic liver disease	-6.36971	-5.69987	7/142	207,836,841,1432,2932,7124,50507	AKT1,CASP3,CASP8,MAPK14,GSK3B,TNF,NOX4
2_Member	KEGG Pathway	hsa04620	Toll-like receptor signaling pathway	-5.92772	-5.32314	6/104	207,841,1432,6772,7124,54106	AKT1,CASP8,MAPK14,STAT1,TNF,TLR9
2_Member	KEGG Pathway	hsa04660	T cell receptor signaling pathway	-5.92772	-5.32314	6/104	207,1432,2932,5588,5894,7124	AKT1,MAPK14,GSK3B,PRKCQ,RAF1,TNF
2_Member	KEGG Pathway	hsa05134	Legionellosis	-5.92266	-5.3231	5/57	836,840,841,3312,7124	CASP3,CASP7,CASP8,HSPA8,TNF
2_Member	KEGG Pathway	hsa05164	Influenza A	-5.82677	-5.23709	7/171	207,836,841,2033,5894,6772,7124	AKT1,CASP3,CASP8,EP300,RAF1,STAT1,TNF
2_Member	KEGG Pathway	hsa04613	Neutrophil extracellular trap formation	-5.52276	-4.94748	7/190	207,1432,1991,3065,4353,5894,55869	AKT1,MAPK14,ELANE,HDAC1,MPO,RAF1,HDAC8
2_Member	KEGG Pathway	hsa04215	Apoptosis - multiple species	-5.45467	-4.89786	4/32	596,836,840,841	BCL2,CASP3,CASP7,CASP8
2_Member	KEGG Pathway	hsa05130	Pathogenic Escherichia coli infection	-5.41904	-4.86757	7/197	836,840,841,1432,2147,5781,7124	CASP3,CASP7,CASP8,MAPK14,F2,PTPN11,TNF
2_Member	KEGG Pathway	hsa04550	Signaling pathways regulating pluripotency of stem cells	-5.12448	-4.59824	6/143	207,1432,2932,3480,5894,6774	AKT1,MAPK14,GSK3B,IGF1R,RAF1,STAT3
2_Member	KEGG Pathway	hsa04062	Chemokine signaling pathway	-4.40025	-3.94035	6/192	207,2932,5580,5894,6772,6774	AKT1,GSK3B,PRKCD,RAF1,STAT1,STAT3
2_Member	KEGG Pathway	hsa04380	Osteoclast differentiation	-4.20103	-3.75186	5/128	207,1432,5468,6772,7124	AKT1,MAPK14,PPARG,STAT1,TNF
2_Member	KEGG Pathway	hsa04664	Fc epsilon RI signaling pathway	-4.13854	-3.69638	4/68	207,1432,5894,7124	AKT1,MAPK14,RAF1,TNF
2_Member	KEGG Pathway	hsa04622	RIG-I-like receptor signaling pathway	-4.08921	-3.65394	4/70	841,1432,5300,7124	CASP8,MAPK14,PIN1,TNF
2_Member	KEGG Pathway	hsa05168	Herpes simplex virus 1 infection	-3.66787	-3.25265	8/495	207,596,836,841,5781,6772,7124,54106	AKT1,BCL2,CASP3,CASP8,PTPN11,STAT1,TNF,TLR9
2_Member	KEGG Pathway	hsa05135	Yersinia infection	-2.9761	-2.60728	4/137	207,1432,2932,7124	AKT1,MAPK14,GSK3B,TNF
3_Summary	KEGG Pathway	hsa04933	AGE-RAGE signaling pathway in diabetic complications	-20.5054	-18.4434	15/100	207,596,836,1432,2152,4313,4846,5054,5580,5581,6772,6774,7124,7422,50507,2950,3320,4318,4780,142,1636,2932,3643,6513	AKT1,BCL2,CASP3,MAPK14,F3,MMP2,NOS3,SERPINE1,PRKCD,PRKCE,STAT1,STAT3,TNF,VEGFA,NOX4,GSTP1,HSP90AA1,MMP9,NFE2L2,PARP1,ACE,GSK3B,INSR,SLC2A1
3_Member	KEGG Pathway	hsa04933	AGE-RAGE signaling pathway in diabetic complications	-20.5054	-18.4434	15/100	207,596,836,1432,2152,4313,4846,5054,5580,5581,6772,6774,7124,7422,50507	AKT1,BCL2,CASP3,MAPK14,F3,MMP2,NOS3,SERPINE1,PRKCD,PRKCE,STAT1,STAT3,TNF,VEGFA,NOX4
3_Member	KEGG Pathway	hsa05418	Fluid shear stress and atherosclerosis	-11.9755	-10.7151	11/139	207,596,1432,2950,3320,4313,4318,4780,4846,7124,7422	AKT1,BCL2,MAPK14,GSTP1,HSP90AA1,MMP2,MMP9,NFE2L2,NOS3,TNF,VEGFA
3_Member	KEGG Pathway	hsa05415	Diabetic cardiomyopathy	-10.1833	-9.17413	11/203	142,207,1432,1636,2932,3643,4313,4318,4846,5580,6513	PARP1,AKT1,MAPK14,ACE,GSK3B,INSR,MMP2,MMP9,NOS3,PRKCD,SLC2A1
4_Summary	KEGG Pathway	hsa04066	HIF-1 signaling pathway	-19.9126	-17.9756	15/109	207,596,1956,2033,3091,3098,3480,3643,4843,4846,5054,6198,6513,6774,7422,4233,5770	AKT1,BCL2,EGFR,EP300,HIF1A,HK1,IGF1R,INSR,NOS2,NOS3,SERPINE1,RPS6KB1,SLC2A1,STAT3,VEGFA,MET,PTPN1
4_Member	KEGG Pathway	hsa04066	HIF-1 signaling pathway	-19.9126	-17.9756	15/109	207,596,1956,2033,3091,3098,3480,3643,4843,4846,5054,6198,6513,6774,7422	AKT1,BCL2,EGFR,EP300,HIF1A,HK1,IGF1R,INSR,NOS2,NOS3,SERPINE1,RPS6KB1,SLC2A1,STAT3,VEGFA
4_Member	KEGG Pathway	hsa04520	Adherens junction	-6.91538	-6.18248	6/71	1956,2033,3480,3643,4233,5770	EGFR,EP300,IGF1R,INSR,MET,PTPN1
5_Summary	KEGG Pathway	hsa05205	Proteoglycans in cancer	-18.6947	-16.8546	17/205	207,836,1432,1956,2099,3091,3480,4233,4313,4318,5328,5781,5894,6198,6774,7124,7422,5588,6772,54106,4312,4322,4842,4843,4846,596,2932,3312,3320,5580,3643,6256,7532,1508,2081,2950,4780,7015,1268,1813,2033,5319,3098,5770,4353	AKT1,CASP3,MAPK14,EGFR,ESR1,HIF1A,IGF1R,MET,MMP2,MMP9,PLAU,PTPN11,RAF1,RPS6KB1,STAT3,TNF,VEGFA,PRKCQ,STAT1,TLR9,MMP1,MMP13,NOS1,NOS2,NOS3,BCL2,GSK3B,HSPA8,HSP90AA1,PRKCD,INSR,RXRA,YWHAG,CTSB,ERN1,GSTP1,NFE2L2,TERT,CNR1,DRD2,EP300,PLA2G1B,HK1,PTPN1,MPO
5_Member	KEGG Pathway	hsa05205	Proteoglycans in cancer	-18.6947	-16.8546	17/205	207,836,1432,1956,2099,3091,3480,4233,4313,4318,5328,5781,5894,6198,6774,7124,7422	AKT1,CASP3,MAPK14,EGFR,ESR1,HIF1A,IGF1R,MET,MMP2,MMP9,PLAU,PTPN11,RAF1,RPS6KB1,STAT3,TNF,VEGFA
5_Member	KEGG Pathway	hsa05235	PD-L1 expression and PD-1 checkpoint pathway in cancer	-14.151	-12.5662	11/89	207,1432,1956,3091,5588,5781,5894,6198,6772,6774,54106	AKT1,MAPK14,EGFR,HIF1A,PRKCQ,PTPN11,RAF1,RPS6KB1,STAT1,STAT3,TLR9
5_Member	KEGG Pathway	hsa04926	Relaxin signaling pathway	-13.8801	-12.4202	12/129	207,1432,1956,4312,4313,4318,4322,4842,4843,4846,5894,7422	AKT1,MAPK14,EGFR,MMP1,MMP2,MMP9,MMP13,NOS1,NOS2,NOS3,RAF1,VEGFA
5_Member	KEGG Pathway	hsa01521	EGFR tyrosine kinase inhibitor resistance	-13.0099	-11.647	10/79	207,596,1956,2932,3480,4233,5894,6198,6774,7422	AKT1,BCL2,EGFR,GSK3B,IGF1R,MET,RAF1,RPS6KB1,STAT3,VEGFA
5_Member	KEGG Pathway	hsa01522	Endocrine resistance	-12.0441	-10.7355	10/98	207,596,1432,1956,2099,3480,4313,4318,5894,6198	AKT1,BCL2,MAPK14,EGFR,ESR1,IGF1R,MMP2,MMP9,RAF1,RPS6KB1
5_Member	KEGG Pathway	hsa04915	Estrogen signaling pathway	-12.0101	-10.7263	11/138	207,596,1956,2099,3312,3320,4313,4318,4846,5580,5894	AKT1,BCL2,EGFR,ESR1,HSPA8,HSP90AA1,MMP2,MMP9,NOS3,PRKCD,RAF1
5_Member	KEGG Pathway	hsa04151	PI3K-Akt signaling pathway	-11.0117	-9.88755	14/354	207,596,1956,2932,3320,3480,3643,4233,4846,5894,6198,6256,7422,7532	AKT1,BCL2,EGFR,GSK3B,HSP90AA1,IGF1R,INSR,MET,NOS3,RAF1,RPS6KB1,RXRA,VEGFA,YWHAG
5_Member	KEGG Pathway	hsa04140	Autophagy - animal	-10.4495	-9.38753	10/141	207,596,1508,2081,3091,3480,5580,5588,5894,6198	AKT1,BCL2,CTSB,ERN1,HIF1A,IGF1R,PRKCD,PRKCQ,RAF1,RPS6KB1
5_Member	KEGG Pathway	hsa05225	Hepatocellular carcinoma	-9.69652	-8.71375	10/168	207,1956,2932,2950,3480,4233,4780,5894,6198,7015	AKT1,EGFR,GSK3B,GSTP1,IGF1R,MET,NFE2L2,RAF1,RPS6KB1,TERT
5_Member	KEGG Pathway	hsa05226	Gastric cancer	-8.82865	-7.89163	9/149	207,596,1956,2932,4233,5894,6198,6256,7015	AKT1,BCL2,EGFR,GSK3B,MET,RAF1,RPS6KB1,RXRA,TERT
5_Member	KEGG Pathway	hsa04015	Rap1 signaling pathway	-8.75185	-7.83602	10/210	207,1268,1432,1813,1956,3480,3643,4233,5894,7422	AKT1,CNR1,MAPK14,DRD2,EGFR,IGF1R,INSR,MET,RAF1,VEGFA
5_Member	KEGG Pathway	hsa04010	MAPK signaling pathway	-8.48136	-7.60013	11/294	207,836,1432,1956,3312,3480,3643,4233,5894,7124,7422	AKT1,CASP3,MAPK14,EGFR,HSPA8,IGF1R,INSR,MET,RAF1,TNF,VEGFA
5_Member	KEGG Pathway	hsa05219	Bladder cancer	-8.38446	-7.51912	6/41	1956,4312,4313,4318,5894,7422	EGFR,MMP1,MMP2,MMP9,RAF1,VEGFA
5_Member	KEGG Pathway	hsa05212	Pancreatic cancer	-8.25272	-7.40384	7/76	207,1956,5894,6198,6772,6774,7422	AKT1,EGFR,RAF1,RPS6KB1,STAT1,STAT3,VEGFA
5_Member	KEGG Pathway	hsa04068	FoxO signaling pathway	-7.93749	-7.12269	8/131	207,1432,1956,2033,3480,3643,5894,6774	AKT1,MAPK14,EGFR,EP300,IGF1R,INSR,RAF1,STAT3
5_Member	KEGG Pathway	hsa05210	Colorectal cancer	-7.87365	-7.06696	7/86	207,596,836,1956,2932,5894,6198	AKT1,BCL2,CASP3,EGFR,GSK3B,RAF1,RPS6KB1
5_Member	KEGG Pathway	hsa04630	JAK-STAT signaling pathway	-7.21688	-6.46313	8/162	207,596,1956,2033,5781,5894,6772,6774	AKT1,BCL2,EGFR,EP300,PTPN11,RAF1,STAT1,STAT3
5_Member	KEGG Pathway	hsa04014	Ras signaling pathway	-7.10744	-6.3677	9/235	207,1956,3480,3643,4233,5319,5781,5894,7422	AKT1,EGFR,IGF1R,INSR,MET,PLA2G1B,PTPN11,RAF1,VEGFA
5_Member	KEGG Pathway	hsa05223	Non-small cell lung cancer	-6.87873	-6.16573	6/72	207,1956,4233,5894,6256,6774	AKT1,EGFR,MET,RAF1,RXRA,STAT3
5_Member	KEGG Pathway	hsa04510	Focal adhesion	-6.49739	-5.81565	8/201	207,596,1956,2932,3480,4233,5894,7422	AKT1,BCL2,EGFR,GSK3B,IGF1R,MET,RAF1,VEGFA
5_Member	KEGG Pathway	hsa04910	Insulin signaling pathway	-6.47538	-5.79963	7/137	207,2932,3098,3643,5770,5894,6198	AKT1,GSK3B,HK1,INSR,PTPN1,RAF1,RPS6KB1
5_Member	KEGG Pathway	hsa05224	Breast cancer	-6.26799	-5.60973	7/147	207,1956,2099,2932,3480,5894,6198	AKT1,EGFR,ESR1,GSK3B,IGF1R,RAF1,RPS6KB1
5_Member	KEGG Pathway	hsa04150	mTOR signaling pathway	-6.09396	-5.45251	7/156	207,2932,3480,3643,5894,6198,7124	AKT1,GSK3B,IGF1R,INSR,RAF1,RPS6KB1,TNF
5_Member	KEGG Pathway	hsa05221	Acute myeloid leukemia	-5.57084	-4.99081	5/67	207,4353,5894,6198,6774	AKT1,MPO,RAF1,RPS6KB1,STAT3
5_Member	KEGG Pathway	hsa05218	Melanoma	-5.41542	-4.86757	5/72	207,1956,3480,4233,5894	AKT1,EGFR,IGF1R,MET,RAF1
5_Member	KEGG Pathway	hsa04012	ErbB signaling pathway	-5.05986	-4.54198	5/85	207,1956,2932,5894,6198	AKT1,EGFR,GSK3B,RAF1,RPS6KB1
5_Member	KEGG Pathway	hsa04912	GnRH signaling pathway	-4.8689	-4.36725	5/93	1432,1956,4313,5580,5894	MAPK14,EGFR,MMP2,PRKCD,RAF1
5_Member	KEGG Pathway	hsa05231	Choline metabolism in cancer	-4.75828	-4.26843	5/98	207,1956,3091,5894,6198	AKT1,EGFR,HIF1A,RAF1,RPS6KB1
5_Member	KEGG Pathway	hsa05213	Endometrial cancer	-4.41094	-3.94741	4/58	207,1956,2932,5894	AKT1,EGFR,GSK3B,RAF1
5_Member	KEGG Pathway	hsa05214	Glioma	-3.97218	-3.54032	4/75	207,1956,3480,5894	AKT1,EGFR,IGF1R,RAF1
5_Member	KEGG Pathway	hsa04662	B cell receptor signaling pathway	-2.61184	-2.25461	3/82	207,2932,5894	AKT1,GSK3B,RAF1
6_Summary	KEGG Pathway	hsa04931	Insulin resistance	-16.5031	-14.7422	13/108	207,2932,3643,4846,5580,5581,5588,5770,5781,6198,6513,6774,7124,6256	AKT1,GSK3B,INSR,NOS3,PRKCD,PRKCE,PRKCQ,PTPN1,PTPN11,RPS6KB1,SLC2A1,STAT3,TNF,RXRA
6_Member	KEGG Pathway	hsa04931	Insulin resistance	-16.5031	-14.7422	13/108	207,2932,3643,4846,5580,5581,5588,5770,5781,6198,6513,6774,7124	AKT1,GSK3B,INSR,NOS3,PRKCD,PRKCE,PRKCQ,PTPN1,PTPN11,RPS6KB1,SLC2A1,STAT3,TNF
6_Member	KEGG Pathway	hsa04920	Adipocytokine signaling pathway	-8.5514	-7.64579	7/69	207,5588,5781,6256,6513,6774,7124	AKT1,PRKCQ,PTPN11,RXRA,SLC2A1,STAT3,TNF
7_Summary	KEGG Pathway	hsa05208	Chemical carcinogenesis - reactive oxygen species	-15.1485	-13.5126	15/223	207,1432,1545,1956,2052,2053,3091,4233,4780,5580,5770,5781,5894,7422,50507,367,596,2099,3320,6198,6256,6774	AKT1,MAPK14,CYP1B1,EGFR,EPHX1,EPHX2,HIF1A,MET,NFE2L2,PRKCD,PTPN1,PTPN11,RAF1,VEGFA,NOX4,AR,BCL2,ESR1,HSP90AA1,RPS6KB1,RXRA,STAT3
7_Member	KEGG Pathway	hsa05208	Chemical carcinogenesis - reactive oxygen species	-15.1485	-13.5126	15/223	207,1432,1545,1956,2052,2053,3091,4233,4780,5580,5770,5781,5894,7422,50507	AKT1,MAPK14,CYP1B1,EGFR,EPHX1,EPHX2,HIF1A,MET,NFE2L2,PRKCD,PTPN1,PTPN11,RAF1,VEGFA,NOX4
7_Member	KEGG Pathway	hsa05207	Chemical carcinogenesis - receptor activation	-14.0451	-12.506	14/212	207,367,596,1545,1956,2052,2053,2099,3320,5894,6198,6256,6774,7422	AKT1,AR,BCL2,CYP1B1,EGFR,EPHX1,EPHX2,ESR1,HSP90AA1,RAF1,RPS6KB1,RXRA,STAT3,VEGFA
8_Summary	KEGG Pathway	hsa04919	Thyroid hormone signaling pathway	-11.1148	-9.97368	10/121	207,2033,2099,2932,3065,3091,5894,6256,6513,6772,4233,5781,7422,1956,3098,5315,4316,7015,7124,11200	AKT1,EP300,ESR1,GSK3B,HDAC1,HIF1A,RAF1,RXRA,SLC2A1,STAT1,MET,PTPN11,VEGFA,EGFR,HK1,PKM,MMP7,TERT,TNF,CHEK2
8_Member	KEGG Pathway	hsa04919	Thyroid hormone signaling pathway	-11.1148	-9.97368	10/121	207,2033,2099,2932,3065,3091,5894,6256,6513,6772	AKT1,EP300,ESR1,GSK3B,HDAC1,HIF1A,RAF1,RXRA,SLC2A1,STAT1
8_Member	KEGG Pathway	hsa05211	Renal cell carcinoma	-10.1817	-9.17413	8/69	207,2033,3091,4233,5781,5894,6513,7422	AKT1,EP300,HIF1A,MET,PTPN11,RAF1,SLC2A1,VEGFA
8_Member	KEGG Pathway	hsa05230	Central carbon metabolism in cancer	-10.1302	-9.13516	8/70	207,1956,3091,3098,4233,5315,5894,6513	AKT1,EGFR,HIF1A,HK1,MET,PKM,RAF1,SLC2A1
8_Member	KEGG Pathway	hsa05166	Human T-cell leukemia virus 1 infection	-5.07913	-4.55708	7/222	207,2033,4316,6513,7015,7124,11200	AKT1,EP300,MMP7,SLC2A1,TERT,TNF,CHEK2
8_Member	KEGG Pathway	hsa04922	Glucagon signaling pathway	-3.37867	-2.97947	4/107	207,2033,5315,6513	AKT1,EP300,PKM,SLC2A1
9_Summary	KEGG Pathway	hsa05131	Shigellosis	-9.27518	-8.30431	11/247	207,596,1432,1956,2932,3098,5580,5581,5588,6198,7124,3643,5315,239,3356,5319,5894	AKT1,BCL2,MAPK14,EGFR,GSK3B,HK1,PRKCD,PRKCE,PRKCQ,RPS6KB1,TNF,INSR,PKM,ALOX12,HTR2A,PLA2G1B,RAF1
9_Member	KEGG Pathway	hsa05131	Shigellosis	-9.27518	-8.30431	11/247	207,596,1432,1956,2932,3098,5580,5581,5588,6198,7124	AKT1,BCL2,MAPK14,EGFR,GSK3B,HK1,PRKCD,PRKCE,PRKCQ,RPS6KB1,TNF
9_Member	KEGG Pathway	hsa04930	Type II diabetes mellitus	-8.07141	-7.2399	6/46	3098,3643,5315,5580,5581,7124	HK1,INSR,PKM,PRKCD,PRKCE,TNF
9_Member	KEGG Pathway	hsa04750	Inflammatory mediator regulation of TRP channels	-6.07974	-5.44376	6/98	239,1432,3356,5580,5581,5588	ALOX12,MAPK14,HTR2A,PRKCD,PRKCE,PRKCQ
9_Member	KEGG Pathway	hsa04270	Vascular smooth muscle contraction	-4.10667	-3.66796	5/134	5319,5580,5581,5588,5894	PLA2G1B,PRKCD,PRKCE,PRKCQ,RAF1
10_Summary	KEGG Pathway	hsa05202	Transcriptional misregulation in cancer	-9.10729	-8.14849	10/193	1991,3065,3480,3486,4233,4318,4353,5328,5468,6256	ELANE,HDAC1,IGF1R,IGFBP3,MET,MMP9,MPO,PLAU,PPARG,RXRA
10_Member	KEGG Pathway	hsa05202	Transcriptional misregulation in cancer	-9.10729	-8.14849	10/193	1991,3065,3480,3486,4233,4318,4353,5328,5468,6256	ELANE,HDAC1,IGF1R,IGFBP3,MET,MMP9,MPO,PLAU,PPARG,RXRA
11_Summary	KEGG Pathway	hsa04115	p53 signaling pathway	-8.37696	-7.51912	7/73	596,836,841,983,3486,5054,11200,207,4843,5743,6256,2950	BCL2,CASP3,CASP8,CDK1,IGFBP3,SERPINE1,CHEK2,AKT1,NOS2,PTGS2,RXRA,GSTP1
11_Member	KEGG Pathway	hsa04115	p53 signaling pathway	-8.37696	-7.51912	7/73	596,836,841,983,3486,5054,11200	BCL2,CASP3,CASP8,CDK1,IGFBP3,SERPINE1,CHEK2
11_Member	KEGG Pathway	hsa05222	Small cell lung cancer	-6.24208	-5.58949	6/92	207,596,836,4843,5743,6256	AKT1,BCL2,CASP3,NOS2,PTGS2,RXRA
11_Member	KEGG Pathway	hsa01524	Platinum drug resistance	-5.38572	-4.84228	5/73	207,596,836,841,2950	AKT1,BCL2,CASP3,CASP8,GSTP1
12_Summary	KEGG Pathway	hsa04371	Apelin signaling pathway	-7.73522	-6.9365	8/139	207,4842,4843,4846,5054,5581,5894,6198,1432,5743,7422,596,7124,5580,3643,2147	AKT1,NOS1,NOS2,NOS3,SERPINE1,PRKCE,RAF1,RPS6KB1,MAPK14,PTGS2,VEGFA,BCL2,TNF,PRKCD,INSR,F2
12_Member	KEGG Pathway	hsa04371	Apelin signaling pathway	-7.73522	-6.9365	8/139	207,4842,4843,4846,5054,5581,5894,6198	AKT1,NOS1,NOS2,NOS3,SERPINE1,PRKCE,RAF1,RPS6KB1
12_Member	KEGG Pathway	hsa04370	VEGF signaling pathway	-7.40399	-6.63577	6/59	207,1432,4846,5743,5894,7422	AKT1,MAPK14,NOS3,PTGS2,RAF1,VEGFA
12_Member	KEGG Pathway	hsa04071	Sphingolipid signaling pathway	-6.89339	-6.17386	7/119	207,596,1432,4846,5581,5894,7124	AKT1,BCL2,MAPK14,NOS3,PRKCE,RAF1,TNF
12_Member	KEGG Pathway	hsa04666	Fc gamma R-mediated phagocytosis	-4.77991	-4.28223	5/97	207,5580,5581,5894,6198	AKT1,PRKCD,PRKCE,RAF1,RPS6KB1
12_Member	KEGG Pathway	hsa04022	cGMP-PKG signaling pathway	-3.65868	-3.24975	5/167	207,3643,4846,5581,5894	AKT1,INSR,NOS3,PRKCE,RAF1
12_Member	KEGG Pathway	hsa04611	Platelet activation	-3.13737	-2.75363	4/124	207,1432,2147,4846	AKT1,MAPK14,F2,NOS3
13_Summary	KEGG Pathway	hsa05203	Viral carcinogenesis	-7.63494	-6.85174	9/204	836,841,983,2033,3065,5315,6774,7532,55869,2932,5591,11200,2081,5468	CASP3,CASP8,CDK1,EP300,HDAC1,PKM,STAT3,YWHAG,HDAC8,GSK3B,PRKDC,CHEK2,ERN1,PPARG
13_Member	KEGG Pathway	hsa05203	Viral carcinogenesis	-7.63494	-6.85174	9/204	836,841,983,2033,3065,5315,6774,7532,55869	CASP3,CASP8,CDK1,EP300,HDAC1,PKM,STAT3,YWHAG,HDAC8
13_Member	KEGG Pathway	hsa04110	Cell cycle	-6.72323	-6.02926	7/126	983,2033,2932,3065,5591,7532,11200	CDK1,EP300,GSK3B,HDAC1,PRKDC,YWHAG,CHEK2
13_Member	KEGG Pathway	hsa05016	Huntington disease	-3.30155	-2.90549	6/306	836,841,2033,2081,3065,5468	CASP3,CASP8,EP300,ERN1,HDAC1,PPARG
14_Summary	KEGG Pathway	hsa04213	Longevity regulating pathway - multiple species	-7.27247	-6.51155	6/62	207,3065,3312,3480,3643,6198,1994,3156,5468,1545,5743	AKT1,HDAC1,HSPA8,IGF1R,INSR,RPS6KB1,ELAVL1,HMGCR,PPARG,CYP1B1,PTGS2
14_Member	KEGG Pathway	hsa04213	Longevity regulating pathway - multiple species	-7.27247	-6.51155	6/62	207,3065,3312,3480,3643,6198	AKT1,HDAC1,HSPA8,IGF1R,INSR,RPS6KB1
14_Member	KEGG Pathway	hsa04152	AMPK signaling pathway	-6.8437	-6.13713	7/121	207,1994,3156,3480,3643,5468,6198	AKT1,ELAVL1,HMGCR,IGF1R,INSR,PPARG,RPS6KB1
14_Member	KEGG Pathway	hsa04211	Longevity regulating pathway	-4.96208	-4.45643	5/89	207,3480,3643,5468,6198	AKT1,IGF1R,INSR,PPARG,RPS6KB1
14_Member	KEGG Pathway	hsa04913	Ovarian steroidogenesis	-4.63326	-4.15109	4/51	1545,3480,3643,5743	CYP1B1,IGF1R,INSR,PTGS2
14_Member	KEGG Pathway	hsa04923	Regulation of lipolysis in adipocytes	-3.06736	-2.68965	3/57	207,3643,5743	AKT1,INSR,PTGS2
15_Summary	KEGG Pathway	hsa04659	Th17 cell differentiation	-7.18376	-6.43708	7/108	1432,3091,3320,5588,6256,6772,6774,596,841,1508,5580,7124,142,1636,1956,2147,4312	MAPK14,HIF1A,HSP90AA1,PRKCQ,RXRA,STAT1,STAT3,BCL2,CASP8,CTSB,PRKCD,TNF,PARP1,ACE,EGFR,F2,MMP1
15_Member	KEGG Pathway	hsa04659	Th17 cell differentiation	-7.18376	-6.43708	7/108	1432,3091,3320,5588,6256,6772,6774	MAPK14,HIF1A,HSP90AA1,PRKCQ,RXRA,STAT1,STAT3
15_Member	KEGG Pathway	hsa04621	NOD-like receptor signaling pathway	-6.79057	-6.09034	8/184	596,841,1432,1508,3320,5580,6772,7124	BCL2,CASP8,MAPK14,CTSB,HSP90AA1,PRKCD,STAT1,TNF
15_Member	KEGG Pathway	hsa04217	Necroptosis	-6.03836	-5.40777	7/159	142,596,841,3320,6772,6774,7124	PARP1,BCL2,CASP8,HSP90AA1,STAT1,STAT3,TNF
15_Member	KEGG Pathway	hsa05171	Coronavirus disease - COVID-19	-6.0265	-5.40123	8/232	1432,1636,1956,2147,4312,6772,6774,7124	MAPK14,ACE,EGFR,F2,MMP1,STAT1,STAT3,TNF
15_Member	KEGG Pathway	hsa05321	Inflammatory bowel disease	-2.9015	-2.53561	3/65	6772,6774,7124	STAT1,STAT3,TNF
15_Member	KEGG Pathway	hsa04658	Th1 and Th2 cell differentiation	-2.47031	-2.11876	3/92	1432,5588,6772	MAPK14,PRKCQ,STAT1
16_Summary	KEGG Pathway	hsa04728	Dopaminergic synapse	-6.58528	-5.89746	7/132	207,1432,1812,1813,1814,1815,2932,983,1956,3356,5894,1268,1269,2147,3065,55869,2033	AKT1,MAPK14,DRD1,DRD2,DRD3,DRD4,GSK3B,CDK1,EGFR,HTR2A,RAF1,CNR1,CNR2,F2,HDAC1,HDAC8,EP300
16_Member	KEGG Pathway	hsa04728	Dopaminergic synapse	-6.58528	-5.89746	7/132	207,1432,1812,1813,1814,1815,2932	AKT1,MAPK14,DRD1,DRD2,DRD3,DRD4,GSK3B
16_Member	KEGG Pathway	hsa04540	Gap junction	-6.35673	-5.69271	6/88	983,1812,1813,1956,3356,5894	CDK1,DRD1,DRD2,EGFR,HTR2A,RAF1
16_Member	KEGG Pathway	hsa04080	Neuroactive ligand-receptor interaction	-4.61125	-4.13287	8/362	1268,1269,1812,1813,1814,1815,2147,3356	CNR1,CNR2,DRD1,DRD2,DRD3,DRD4,F2,HTR2A
16_Member	KEGG Pathway	hsa05034	Alcoholism	-3.43238	-3.03003	5/187	1812,1813,3065,5894,55869	DRD1,DRD2,HDAC1,RAF1,HDAC8
16_Member	KEGG Pathway	hsa04024	cAMP signaling pathway	-3.10361	-2.7229	5/221	207,1812,1813,2033,5894	AKT1,DRD1,DRD2,EP300,RAF1
17_Summary	KEGG Pathway	hsa04218	Cellular senescence	-6.09396	-5.45251	7/156	207,983,1432,3486,5054,5894,11200,3320,3480,367,7532	AKT1,CDK1,MAPK14,IGFBP3,SERPINE1,RAF1,CHEK2,HSP90AA1,IGF1R,AR,YWHAG
17_Member	KEGG Pathway	hsa04218	Cellular senescence	-6.09396	-5.45251	7/156	207,983,1432,3486,5054,5894,11200	AKT1,CDK1,MAPK14,IGFBP3,SERPINE1,RAF1,CHEK2
17_Member	KEGG Pathway	hsa04914	Progesterone-mediated oocyte maturation	-5.97733	-5.35733	6/102	207,983,1432,3320,3480,5894	AKT1,CDK1,MAPK14,HSP90AA1,IGF1R,RAF1
17_Member	KEGG Pathway	hsa04114	Oocyte meiosis	-4.15326	-3.70761	5/131	367,983,1432,3480,7532	AR,CDK1,MAPK14,IGF1R,YWHAG
18_Summary	KEGG Pathway	hsa04064	NF-kappa B signaling pathway	-5.92772	-5.32314	6/104	142,596,5328,5588,5743,7124	PARP1,BCL2,PLAU,PRKCQ,PTGS2,TNF
18_Member	KEGG Pathway	hsa04064	NF-kappa B signaling pathway	-5.92772	-5.32314	6/104	142,596,5328,5588,5743,7124	PARP1,BCL2,PLAU,PRKCQ,PTGS2,TNF
19_Summary	KEGG Pathway	hsa04020	Calcium signaling pathway	-5.91614	-5.32155	8/240	1812,1956,3356,4233,4842,4843,4846,7422	DRD1,EGFR,HTR2A,MET,NOS1,NOS2,NOS3,VEGFA
19_Member	KEGG Pathway	hsa04020	Calcium signaling pathway	-5.91614	-5.32155	8/240	1812,1956,3356,4233,4842,4843,4846,7422	DRD1,EGFR,HTR2A,MET,NOS1,NOS2,NOS3,VEGFA
19_Member	KEGG Pathway	hsa00220	Arginine biosynthesis	-4.31034	-3.85762	3/22	4842,4843,4846	NOS1,NOS2,NOS3
19_Member	KEGG Pathway	hsa00330	Arginine and proline metabolism	-3.23424	-2.84745	3/50	4842,4843,4846	NOS1,NOS2,NOS3
20_Summary	KEGG Pathway	hsa04726	Serotonergic synapse	-5.67201	-5.08717	6/115	239,351,836,3356,5743,5894,2053,5319	ALOX12,APP,CASP3,HTR2A,PTGS2,RAF1,EPHX2,PLA2G1B
20_Member	KEGG Pathway	hsa04726	Serotonergic synapse	-5.67201	-5.08717	6/115	239,351,836,3356,5743,5894	ALOX12,APP,CASP3,HTR2A,PTGS2,RAF1
20_Member	KEGG Pathway	hsa00590	Arachidonic acid metabolism	-4.32427	-3.86798	4/61	239,2053,5319,5743	ALOX12,EPHX2,PLA2G1B,PTGS2
