# Supplementary material for: Ultra-High-Performance Liquid Chromatography–Tandem Mass Spectrometry and Network Pharmacology Reveal the Mechanisms of Rhodiola crenulata in Improving Non-Alcoholic Fatty Liver Disease
Source: Curr Issues Mol Biol. 2025 May 1;47(5):324. doi: 10.3390/cimb47050324 (PMC12110739; doi:10.3390/cimb47050324)
Supplement: Supplementary file 1 [file cimb-47-00324-s001.zip › PPI.xlsx]

## Sheet: Analyze data
SUID	AverageShortestPathLength	BetweennessCentrality	ClosenessCentrality	ClusteringCoefficient	Degree	Eccentricity	IsSingleNode	name	NeighborhoodConnectivity	NumberOfDirectedEdges	NumberOfUndirectedEdges	PartnerOfMultiEdgedNodePairs	Radiality	selected	SelfLoops	shared name	Stress	TopologicalCoefficient
72	1.82474	0.010599	0.548023	0.556923	26	3	FALSE	ACE	31.9615	26	0	0	0.835052	FALSE	0	ACE	942	0.363199
73	1.74227	0.00451696	0.573964	0.632576	33	3	FALSE	MMP2	35.0909	33	0	0	0.851546	FALSE	0	MMP2	568	0.39428
75	1.79381	0.00505199	0.557471	0.640212	28	3	FALSE	SERPINE1	34.0714	28	0	0	0.841237	FALSE	0	SERPINE1	480	0.382825
77	1.78351	0.01352	0.560694	0.576087	24	3	FALSE	MPO	31.2083	24	0	0	0.843299	FALSE	0	MPO	1032	0.332004
79	1.94845	0.00037308	0.513228	0.846154	14	3	FALSE	LGALS3	42.3571	14	0	0	0.810309	FALSE	0	LGALS3	66	0.481331
81	1.90722	0.00053947	0.524324	0.823529	17	3	FALSE	NOX4	41.4706	17	0	0	0.818557	FALSE	0	NOX4	74	0.465962
83	2.29897	0.00066765	0.434978	0.666667	6	4	FALSE	SI	21.5	6	0	0	0.740206	FALSE	0	SI	38	0.335938
85	1.50515	0.036888	0.664384	0.440784	51	3	FALSE	EGFR	29.8824	51	0	0	0.898969	FALSE	0	EGFR	2810	0.317897
87	1.7732	0.00698454	0.563953	0.57931	30	3	FALSE	APP	36.1667	30	0	0	0.845361	FALSE	0	APP	662	0.406367
89	1.50515	0.0935528	0.664384	0.366275	51	3	FALSE	PPARG	27.1176	51	0	0	0.898969	FALSE	0	PPARG	5790	0.288486
91	2.05155	0.00213833	0.487437	0.642857	8	3	FALSE	HMGCR	36.875	8	0	0	0.789691	FALSE	0	HMGCR	176	0.438988
93	1.53608	0.0286756	0.651007	0.463529	51	3	FALSE	HIF1A	30.2549	51	0	0	0.892784	FALSE	0	HIF1A	2296	0.332471
95	2.04124	0.00284032	0.489899	0.714286	8	3	FALSE	PLA2G1B	39.25	8	0	0	0.791753	FALSE	0	PLA2G1B	198	0.461765
97	1.40206	0.0534219	0.713235	0.379781	61	3	FALSE	CASP3	27.5738	61	0	0	0.919588	FALSE	0	CASP3	3974	0.293338
99	1.8866	0.00088925	0.530055	0.795238	21	3	FALSE	MMP1	37.9048	21	0	0	0.82268	FALSE	0	MMP1	120	0.435687
101	1.5567	0.0251877	0.642384	0.461224	50	3	FALSE	ESR1	30.14	50	0	0	0.88866	FALSE	0	ESR1	2244	0.334889
103	2.01031	0.00018331	0.497436	0.878788	12	4	FALSE	NOS1	44.5	12	0	0	0.797938	FALSE	0	NOS1	24	0.523529
105	1.96907	0.000448	0.507853	0.8	15	3	FALSE	F3	37.3333	15	0	0	0.806186	FALSE	0	F3	62	0.439216
107	1.27835	0.134925	0.782258	0.317907	71	3	FALSE	AKT1	25.338	71	0	0	0.94433	FALSE	0	AKT1	7180	0.263938
109	1.56701	0.038627	0.638158	0.471717	45	3	FALSE	PTGS2	30.3778	45	0	0	0.886598	FALSE	0	PTGS2	2782	0.323168
111	1.96907	0.00111255	0.507853	0.610294	17	3	FALSE	F2	33	17	0	0	0.806186	FALSE	0	F2	124	0.39759
113	1.61856	0.0409634	0.617834	0.497231	43	3	FALSE	MMP9	30.7442	43	0	0	0.876289	FALSE	0	MMP9	3030	0.341344
115	1.47423	0.0290865	0.678322	0.427707	58	3	FALSE	VEGFA	29.0172	58	0	0	0.905155	FALSE	0	VEGFA	2708	0.322414
117	2.29897	0.00066765	0.434978	0.666667	6	4	FALSE	MGAM	21.5	6	0	0	0.740206	FALSE	0	MGAM	38	0.335938
119	1.38144	0.067807	0.723881	0.359959	63	3	FALSE	TNF	26.6349	63	0	0	0.923711	FALSE	0	TNF	4450	0.28335
121	1.95876	0.00271673	0.510526	0.714286	14	3	FALSE	DPP4	37.0714	14	0	0	0.808247	FALSE	0	DPP4	358	0.426108
123	1.72165	0.00717277	0.580838	0.572193	34	3	FALSE	NOS3	34.2353	34	0	0	0.85567	FALSE	0	NOS3	750	0.380392
125	3.12371	0	0.320132	0	1	5	FALSE	AKR1B10	7	1	0	0	0.575258	FALSE	0	AKR1B10	0	0
126	2.13402	0.0218238	0.468599	0.333333	7	4	FALSE	HK1	24.7143	7	0	0	0.773196	FALSE	0	HK1	904	0.319109
131	1.78351	0.00367524	0.560694	0.650246	29	3	FALSE	RPS6KB1	36.2414	29	0	0	0.843299	FALSE	0	RPS6KB1	442	0.407207
133	1.73196	0.0184513	0.577381	0.594758	32	3	FALSE	MAPK14	35.4062	32	0	0	0.853608	FALSE	0	MAPK14	1712	0.38908
135	2.09278	0.00085551	0.477833	0.469697	12	4	FALSE	PIN1	28.0833	12	0	0	0.781443	FALSE	0	PIN1	98	0.364719
137	1.94845	0.00166183	0.513228	0.75	17	4	FALSE	SIRT2	39.1765	17	0	0	0.810309	FALSE	0	SIRT2	242	0.45554
139	1.83505	0.00643559	0.544944	0.53	25	3	FALSE	RAF1	33.68	25	0	0	0.83299	FALSE	0	RAF1	540	0.382727
142	1.93814	0.0006189	0.515957	0.824561	19	3	FALSE	MMP7	39.7895	19	0	0	0.812371	FALSE	0	MMP7	72	0.473684
144	1.90722	0.00376967	0.524324	0.758333	16	3	FALSE	MMP13	40.375	16	0	0	0.818557	FALSE	0	MMP13	382	0.448611
146	2.15464	0.00016989	0.464115	0.6	6	4	FALSE	PRKCQ	34.8333	6	0	0	0.769072	FALSE	0	PRKCQ	32	0.452381
148	1.68041	0.0122614	0.595092	0.54386	39	3	FALSE	EP300	32.2821	39	0	0	0.863918	FALSE	0	EP300	1320	0.36272
151	1.46392	0.0358934	0.683099	0.424026	56	3	FALSE	STAT3	28.9821	56	0	0	0.907216	FALSE	0	STAT3	3096	0.311636
153	2.14433	2.685e-05	0.466346	0.933333	6	4	FALSE	CASP6	45.8333	6	0	0	0.771134	FALSE	0	CASP6	2	0.587607
155	1.78351	0.00220602	0.560694	0.73399	29	3	FALSE	IGF1R	38.4138	29	0	0	0.843299	FALSE	0	IGF1R	350	0.431616
163	1.93814	0.00224878	0.515957	0.590476	15	4	FALSE	INSR	33.9333	15	0	0	0.812371	FALSE	0	INSR	228	0.381273
165	2.08247	0.00067682	0.480198	0.545455	11	4	FALSE	YWHAG	30.2727	11	0	0	0.783505	FALSE	0	YWHAG	80	0.383199
168	1.89691	0.00137019	0.527174	0.761905	22	4	FALSE	TERT	39.6818	22	0	0	0.820619	FALSE	0	TERT	212	0.461416
172	2.03093	0.00138788	0.492386	0.582418	14	4	FALSE	CASP2	29.7857	14	0	0	0.793814	FALSE	0	CASP2	124	0.367725
174	2	0.00112092	0.5	0.679739	18	4	FALSE	PRKDC	35.3333	18	0	0	0.8	FALSE	0	PRKDC	154	0.441667
176	1.98969	0.00260265	0.502591	0.65	16	4	FALSE	PKM	37.75	16	0	0	0.802062	FALSE	0	PKM	234	0.454819
179	1.76289	0.00767453	0.567251	0.570076	33	3	FALSE	HSPA5	34.0909	33	0	0	0.847423	FALSE	0	HSPA5	724	0.39185
181	1.73196	0.00684155	0.577381	0.586453	34	3	FALSE	GSK3B	34.8529	34	0	0	0.853608	FALSE	0	GSK3B	698	0.391606
183	1.86598	0.0203097	0.535912	0.684211	19	3	FALSE	NOS2	38.1579	19	0	0	0.826804	FALSE	0	NOS2	1148	0.423392
186	1.51546	0.0313425	0.659864	0.439768	53	3	FALSE	HSP90AA1	29.1887	53	0	0	0.896907	FALSE	0	HSP90AA1	2740	0.320755
188	1.93814	0.00164291	0.515957	0.701754	19	3	FALSE	PTPN11	36.7895	19	0	0	0.812371	FALSE	0	PTPN11	142	0.43797
190	1.89691	0.00322985	0.527174	0.56917	23	3	FALSE	CTSB	32.913	23	0	0	0.820619	FALSE	0	CTSB	302	0.391822
192	1.70103	0.0108905	0.587879	0.539683	36	3	FALSE	CASP8	33.1389	36	0	0	0.859794	FALSE	0	CASP8	1052	0.36821
194	1.89691	0.00278803	0.527174	0.777778	19	4	FALSE	DNMT1	41	19	0	0	0.820619	FALSE	0	DNMT1	314	0.460674
197	1.98969	0.00047415	0.502591	0.820513	13	3	FALSE	TLR9	42.5385	13	0	0	0.802062	FALSE	0	TLR9	50	0.500452
199	1.80412	0.00288438	0.554286	0.707692	26	3	FALSE	STAT1	38.8077	26	0	0	0.839175	FALSE	0	STAT1	344	0.431197
201	2.1134	0.026461	0.473171	0.238095	7	4	FALSE	DRD2	20.8571	7	0	0	0.77732	FALSE	0	DRD2	1162	0.262206
203	1.86598	0.00295673	0.535912	0.65873	28	3	FALSE	PARP1	35.2857	28	0	0	0.826804	FALSE	0	PARP1	364	0.430314
206	2	0.00076307	0.5	0.75	17	4	FALSE	CASP7	38.4706	17	0	0	0.8	FALSE	0	CASP7	104	0.474946
208	1.94845	0.0400958	0.513228	0.269231	13	4	FALSE	CNR1	26.7692	13	0	0	0.810309	FALSE	0	CNR1	2344	0.299914
210	1.84536	0.0103807	0.541899	0.52	25	3	FALSE	PTPN1	32.64	25	0	0	0.830928	FALSE	0	PTPN1	914	0.375172
213	1.90722	0.0012183	0.524324	0.738095	21	3	FALSE	PLAU	35.7143	21	0	0	0.818557	FALSE	0	PLAU	136	0.420168
215	1.76289	0.00626276	0.567251	0.587097	31	3	FALSE	HDAC1	34.7742	31	0	0	0.847423	FALSE	0	HDAC1	698	0.390721
217	1.79381	0.00592315	0.557471	0.657471	30	3	FALSE	AR	36.6	30	0	0	0.841237	FALSE	0	AR	578	0.42069
219	1.82474	0.00382884	0.548023	0.67029	24	3	FALSE	IGFBP3	39.125	24	0	0	0.835052	FALSE	0	IGFBP3	364	0.434722
221	1.85567	0.00543768	0.538889	0.560847	28	4	FALSE	CDK1	31.9286	28	0	0	0.828866	FALSE	0	CDK1	482	0.380102
223	1.79381	0.00433838	0.557471	0.656667	25	3	FALSE	NFE2L2	38.4	25	0	0	0.841237	FALSE	0	NFE2L2	486	0.417391
225	2.01031	0.00107612	0.497436	0.657143	15	4	FALSE	BCL2	37.4	15	0	0	0.797938	FALSE	0	BCL2	106	0.456098
227	1.95876	0.0280584	0.510526	0.410256	13	3	FALSE	GSTP1	30	13	0	0	0.808247	FALSE	0	GSTP1	1760	0.347048
229	1.94845	0.0012729	0.513228	0.658333	16	4	FALSE	ELAVL1	39.375	16	0	0	0.810309	FALSE	0	ELAVL1	202	0.452586
234	1.87629	0.0082209	0.532967	0.692641	22	4	FALSE	SLC2A1	39.5455	22	0	0	0.824742	FALSE	0	SLC2A1	762	0.44938
236	1.95876	0.0112421	0.510526	0.406593	14	4	FALSE	RXRA	29.2857	14	0	0	0.808247	FALSE	0	RXRA	722	0.335796
238	1.98969	0.00164539	0.502591	0.619883	19	4	FALSE	HSPA8	34.2105	19	0	0	0.802062	FALSE	0	HSPA8	138	0.427632
241	2.03093	0.00019213	0.492386	0.871795	13	3	FALSE	ELANE	36.6154	13	0	0	0.793814	FALSE	0	ELANE	22	0.452042
245	2.54639	0	0.392713	1	2	4	FALSE	ALOX12	26.5	2	0	0	0.690722	FALSE	0	ALOX12	0	0.588889
248	2.40206	2.386e-05	0.416309	0.666667	3	4	FALSE	ALPL	29.6667	3	0	0	0.719588	FALSE	0	ALPL	2	0.520468
252	2.09278	0.00066395	0.477833	0.703297	14	4	FALSE	APEX1	36.7143	14	0	0	0.781443	FALSE	0	APEX1	76	0.489524
259	2.05155	0.00269445	0.487437	0.567251	19	4	FALSE	CHEK2	30.2632	19	0	0	0.789691	FALSE	0	CHEK2	198	0.398199
308	1.86598	0.00241843	0.535912	0.721053	20	3	FALSE	MET	38.4	20	0	0	0.826804	FALSE	0	MET	258	0.426667
327	2.20619	0.00022975	0.453271	0.666667	6	4	FALSE	SHBG	33.8333	6	0	0	0.758763	FALSE	0	SHBG	22	0.457207
345	2.48454	0.00012326	0.40249	0	2	4	FALSE	CA2	28	2	0	0	0.703093	FALSE	0	CA2	16	0.5625
356	2.07216	0.00027459	0.482587	0.781818	11	4	FALSE	ERN1	39.4545	11	0	0	0.785567	FALSE	0	ERN1	32	0.487093
391	2.1134	0.00472932	0.473171	0.5	8	4	FALSE	CYP1B1	33.5	8	0	0	0.77732	FALSE	0	CYP1B1	374	0.41875
423	1.91753	0.005108	0.521505	0.486166	23	4	FALSE	PRKCD	32.8696	23	0	0	0.816495	FALSE	0	PRKCD	428	0.391304
491	2.07216	0.00079453	0.482587	0.577778	10	4	FALSE	PRKCE	33.4	10	0	0	0.785567	FALSE	0	PRKCE	80	0.407317
514	2.41237	0.0213096	0.41453	0.2	5	4	FALSE	CES1	20.6	5	0	0	0.717526	FALSE	0	CES1	1558	0.381132
517	3.40206	0	0.293939	0	1	5	FALSE	CES2	5	1	0	0	0.519588	FALSE	0	CES2	0	0
519	2.4433	0.00108561	0.409283	0.333333	3	4	FALSE	DGAT1	21.3333	3	0	0	0.71134	FALSE	0	DGAT1	72	0.403846
537	2.29897	1.79e-05	0.434978	0.933333	6	4	FALSE	HDAC8	33.8333	6	0	0	0.740206	FALSE	0	HDAC8	2	0.512626
543	2.86598	7.159e-05	0.348921	0.666667	3	5	FALSE	DRD4	8	3	0	0	0.626804	FALSE	0	DRD4	2	0.5
552	2.73196	0.00320879	0.366038	0.166667	4	4	FALSE	DRD3	7.75	4	0	0	0.653608	FALSE	0	DRD3	140	0.329545
556	2.74227	0.00027315	0.364662	0.333333	3	4	FALSE	HTR2A	11	3	0	0	0.651546	FALSE	0	HTR2A	18	0.463768
558	2.39175	0.00036326	0.418103	0.666667	3	4	FALSE	CNR2	23.6667	3	0	0	0.721649	FALSE	0	CNR2	24	0.408046
593	2.6701	0.00200703	0.374517	0.166667	4	4	FALSE	EPHX1	9.25	4	0	0	0.665979	FALSE	0	EPHX1	62	0.301724
631	3.05155	7.159e-05	0.327703	0	2	5	FALSE	DRD1	5.5	2	0	0	0.589691	FALSE	0	DRD1	2	0.642857
769	2.79381	0.00023974	0.357934	0	2	4	FALSE	EPHX2	11.5	2	0	0	0.641237	FALSE	0	EPHX2	22	0.525
1017	2.23711	0	0.447005	1	3	4	FALSE	HSD11B1	42.6667	3	0	0	0.752577	FALSE	0	HSD11B1	0	0.576577
