# Supplementary material for: Ultra-High-Performance Liquid Chromatography–Tandem Mass Spectrometry and Network Pharmacology Reveal the Mechanisms of Rhodiola crenulata in Improving Non-Alcoholic Fatty Liver Disease
Source: Curr Issues Mol Biol. 2025 May 1;47(5):324. doi: 10.3390/cimb47050324 (PMC12110739; doi:10.3390/cimb47050324)
Supplement: Supplementary file 1 [file cimb-47-00324-s001.zip › supplementary materialsFig.S1.xls]

## Sheet: Catechin gallate
Target prediction results of catechin gallate improving non-alcoholic fatty liver disease in network pharmacology
Target	Common name	Uniprot ID	ChEMBL ID	Target Class	Probability*
6-phosphogluconate dehydrogenase	PGD	P52209	CHEMBL3404	Enzyme	0.999641
Beta-secretase 1	BACE1	P56817	CHEMBL4822	Protease	0.999641
Apoptosis regulator Bcl-2	BCL2	P10415	CHEMBL4860	Other ion channel	0.928565
MAP kinase p38 alpha	MAPK14	Q16539	CHEMBL260	Kinase	0.89538
Microtubule-associated protein tau	MAPT	P10636	CHEMBL1293224	Unclassified protein	0.8622
DNA (cytosine-5)-methyltransferase 1	DNMT1	P26358	CHEMBL1993	Writer	0.8622
Dual-specificity tyrosine-phosphorylation regulated kinase 1A	DYRK1A	Q13627	CHEMBL2292	Kinase	0.8622
Beta amyloid A4 protein	APP	P05067	CHEMBL2487	Membrane receptor	0.8622
Telomerase reverse transcriptase	TERT	O14746	CHEMBL2916	Enzyme	0.8622
Matrix metalloproteinase 2	MMP2	P08253	CHEMBL333	Protease	0.8622
Hepatocyte growth factor receptor	MET	P08581	CHEMBL3717	Kinase	0.8622
Matrix metalloproteinase 14	MMP14	P50281	CHEMBL3869	Protease	0.8622
P-glycoprotein 1	ABCB1	P08183	CHEMBL4302	Primary active transporter	0.8622
Signal transducer and activator of transcription 1-alpha/beta	STAT1	P42224	CHEMBL6101	Transcription factor	0.8622
Squalene monooxygenase (by homology)	SQLE	Q14534	CHEMBL3592	Enzyme	0.8622
CMP-N-acetylneuraminate-beta-1,4-galactoside alpha-2,3-sialyltransferase	ST3GAL3	Q11203	CHEMBL3596076	Transferase	0.812372
Alpha-(1,3)-fucosyltransferase 7	FUT7	Q11130	CHEMBL3596077	Transferase	0.812372
Fucosyltransferase 4	FUT4	P22083	CHEMBL4996	Enzyme	0.812372
HERG	KCNH2	Q12809	CHEMBL240	Voltage-gated ion channel	0.596145
GABA-A receptor; alpha-1/beta-2/gamma-2	GABRA1 GABRB2 GABRG2	P14867 P47870 P18507	CHEMBL2095172	Ligand-gated ion channel	0.114839
Matrix metalloproteinase 12	MMP12	P39900	CHEMBL4393	Protease	0.106543
Carbonic anhydrase III	CA3	P07451	CHEMBL2885	Lyase	0.106543
Carbonic anhydrase VII	CA7	P43166	CHEMBL2326	Lyase	0.106543
Carbonic anhydrase VI	CA6	P23280	CHEMBL3025	Lyase	0.106543
Carbonic anhydrase IX	CA9	Q16790	CHEMBL3594	Lyase	0.106543
Carbonic anhydrase VB	CA5B	Q9Y2D0	CHEMBL3969	Lyase	0.106543
Carbonic anhydrase VA	CA5A	P35218	CHEMBL4789	Lyase	0.106543
Carbonic anhydrase II	CA2	P00918	CHEMBL205	Lyase	0.106543
Carbonic anhydrase I	CA1	P00915	CHEMBL261	Lyase	0.106543
Carbonic anhydrase XII	CA12	O43570	CHEMBL3242	Lyase	0.106543
Cyclooxygenase-1	PTGS1	P23219	CHEMBL221	Oxidoreductase	0.106543
Carbonic anhydrase IV	CA4	P22748	CHEMBL3729	Lyase	0.106543
Matrix metalloproteinase 9	MMP9	P14780	CHEMBL321	Protease	0.106543
Matrix metalloproteinase 13	MMP13	P45452	CHEMBL280	Protease	0.106543
Carbonic anhydrase XIII	CA13	Q8N1Q1	CHEMBL3912	Lyase	0.106543
Dynamin-1	DNM1	Q05193	CHEMBL4958	Enzyme	0.106543
Multidrug resistance-associated protein 1	ABCC1	P33527	CHEMBL3004	Primary active transporter	0.106543
Kallikrein 1	KLK1	P06870	CHEMBL2319	Protease	0.106543
Kallikrein 2	KLK2	P20151	CHEMBL2442	Protease	0.106543
Neuronal acetylcholine receptor protein alpha-7 subunit	CHRNA7	P36544	CHEMBL2492	Ligand-gated ion channel	0.106543
Taste receptor type 2 member 31	TAS2R31	P59538	CHEMBL2034804	Taste family G protein-coupled receptor	0.106543
Placenta growth factor	PGF	P49763	CHEMBL1697671	Unclassified protein	0.106543
Vascular endothelial growth factor A	VEGFA	P15692	CHEMBL1783	Secreted protein	0.106543
Alkaline phosphatase, tissue-nonspecific isozyme	ALPL	P05186	CHEMBL5979	Enzyme	0.106543
Serine/threonine-protein kinase RAF	RAF1	P04049	CHEMBL1906	Kinase	0.106543
Serine/threonine-protein kinase B-raf	BRAF	P15056	CHEMBL5145	Kinase	0.106543
Plasminogen activator inhibitor-1	SERPINE1	P05121	CHEMBL3475	Secreted protein	0.106543
Elastase 1	CELA1	Q9UNI1	CHEMBL3000	Protease	0.106543
Prolyl endopeptidase	PREP	P48147	CHEMBL3202	Protease	0.106543
Estrogen receptor alpha	ESR1	P03372	CHEMBL206	Nuclear receptor	0
Histone acetyltransferase p300	EP300	Q09472	CHEMBL3784	Writer	0
Toll-like receptor (TLR7/TLR9)	TLR9	Q9NR96	CHEMBL5804	Toll-like and Il-1 receptors	0
14-3-3 protein gamma	YWHAG	P61981	CHEMBL1293296	Unclassified protein	0
Heat shock protein HSP 90-alpha	HSP90AA1	P07900	CHEMBL3880	Other cytosolic protein	0
NADPH oxidase 4	NOX4	Q9NPH5	CHEMBL1250375	Enzyme	0
Induced myeloid leukemia cell differentiation protein Mcl-1	MCL1	Q07820	CHEMBL4361	Other cytosolic protein	0
Testis-specific androgen-binding protein	SHBG	P04278	CHEMBL3305	Secreted protein	0
Carbonyl reductase [NADPH] 1	CBR1	P16152	CHEMBL5586	Enzyme	0
Cytochrome P450 19A1	CYP19A1	P11511	CHEMBL1978	Cytochrome P450	0
Serine/threonine-protein kinase Chk1	CHEK1	O14757	CHEMBL4630	Kinase	0
Serine/threonine-protein kinase WEE1	WEE1	P30291	CHEMBL5491	Kinase	0
Hypoxia-inducible factor 1 alpha	HIF1A	Q16665	CHEMBL4261	Transcription factor	0
C-C chemokine receptor type 5	CCR5	P51681	CHEMBL274	Family A G protein-coupled receptor	0
Estradiol 17-beta-dehydrogenase 2	HSD17B2	P37059	CHEMBL2789	Enzyme	0
Alpha-synuclein	SNCA	P37840	CHEMBL6152	Unclassified protein	0
Carbonic anhydrase XIV	CA14	Q9ULX7	CHEMBL3510	Lyase	0
Nuclear factor erythroid 2-related factor 2	NFE2L2	Q16236	CHEMBL1075094	Unclassified protein	0
Signal transducer and activator of transcription 3	STAT3	P40763	CHEMBL4026	Transcription factor	0
11-beta-hydroxysteroid dehydrogenase 1	HSD11B1	P28845	CHEMBL4235	Enzyme	0
Pyruvate dehydrogenase kinase isoform 1	PDK1	Q15118	CHEMBL4766	Kinase	0
Thyroid hormone receptor alpha	THRA	P10827	CHEMBL1860	Nuclear receptor	0
Thyroid hormone receptor beta-1	THRB	P10828	CHEMBL1947	Nuclear receptor	0
ATP-binding cassette sub-family G member 2	ABCG2	Q9UNQ0	CHEMBL5393	Primary active transporter	0
Tyrosine-protein kinase receptor FLT3	FLT3	P36888	CHEMBL1974	Kinase	0
Estradiol 17-beta-dehydrogenase 1	HSD17B1	P14061	CHEMBL3181	Enzyme	0
Estradiol 17-beta-dehydrogenase 3	HSD17B3	P37058	CHEMBL4234	Enzyme	0
Hematopoietic prostaglandin D synthase	HPGDS	O60760	CHEMBL5879	Transferase	0
Retinoid X receptor alpha	RXRA	P19793	CHEMBL2061	Nuclear receptor	0
DNA topoisomerase II alpha	TOP2A	P11388	CHEMBL1806	Isomerase	0
Tyrosine-protein kinase SYK	SYK	P43405	CHEMBL2599	Kinase	0
Cyclin-dependent kinase 5/CDK5 activator 1	CDK5R1 CDK5	Q15078 Q00535	CHEMBL1907600	Kinase	0
Serine/threonine-protein kinase Chk2	CHEK2	O96017	CHEMBL2527	Kinase	0
Poly [ADP-ribose] polymerase-1	PARP1	P09874	CHEMBL3105	Enzyme	0
DNA polymerase beta (by homology)	POLB	P06746	CHEMBL2392	Enzyme	0
Serine/threonine-protein kinase Aurora-A	AURKA	O14965	CHEMBL4722	Kinase	0
Diacylglycerol O-acyltransferase 1	DGAT1	O75907	CHEMBL6009	Enzyme	0
Maternal embryonic leucine zipper kinase	MELK	Q14680	CHEMBL4578	Kinase	0
Thymidylate synthase (by homology)	TYMS	P04818	CHEMBL1952	Transferase	0
Mitogen-activated protein kinase kinase kinase kinase 4	MAP4K4	O95819	CHEMBL6166	Kinase	0
Estrogen receptor beta	ESR2	Q92731	CHEMBL242	Nuclear receptor	0
Phospholipase A2 group IIA	PLA2G2A	P14555	CHEMBL3474	Enzyme	0
Phospholipase A2 group V	PLA2G5	P39877	CHEMBL4323	Enzyme	0
Group X secretory phospholipase A2	PLA2G10	O15496	CHEMBL4342	Enzyme	0
Ribosomal protein S6 kinase 1	RPS6KB1	P23443	CHEMBL4501	Kinase	0
5-lipoxygenase activating protein	ALOX5AP	P20292	CHEMBL4550	Other cytosolic protein	0
Glucagon receptor	GCGR	P47871	CHEMBL1985	Family B G protein-coupled receptor	0
Apoptosis regulator Bcl-X	BCL2L1	Q07817	CHEMBL4625	Other ion channel	0
Matrix metalloproteinase 16	MMP16	P51512	CHEMBL2200	Protease	0
Matrix metalloproteinase 15	MMP15	P51511	CHEMBL2963	Protease	0
Matrix metalloproteinase 7	MMP7	P09237	CHEMBL4073	Protease	0
